# Supplementary material for: Potential changes in the distribution of Carnegiea gigantea under future scenarios
Source: PeerJ. 2018 Sep 19;6:e5623. doi: 10.7717/peerj.5623 (PMC6151114; doi:10.7717/peerj.5623)
Supplement: Data S1 — Occurrences records on the saguaro distribution and pseudo-absences used to calibrate and fit species distribution models. [file peerj-06-5623-s003.zip]

Archive with 4 entries (4 files):
- Raw data/saguaro_occurrences.csv
- Raw data/sdm_data.csv
- Raw data/testdata.csv
- Raw data/traindata.csv
