# Supplementary material for: Potential changes in the distribution of Carnegiea gigantea under future scenarios
Source: PeerJ. 2018 Sep 19;6:e5623. doi: 10.7717/peerj.5623 (PMC6151114; doi:10.7717/peerj.5623)
Supplement: Data S1 — Occurrences records on the saguaro distribution and pseudo-absences used to calibrate and fit species distribution models. [file peerj-06-5623-s003.zip › Raw data/saguaro_occurrences.csv]

species	lon	lat
Carnegiea gigantea	-109.285833	26.767778
Carnegiea gigantea	-109.286	26.768
Carnegiea gigantea	-109.2983	26.77333
Carnegiea gigantea	-109.298333	26.773333
Carnegiea gigantea	-109.2	27
Carnegiea gigantea	-109.7	27.1
Carnegiea gigantea	-109.3	27.1
Carnegiea gigantea	-109.1	27.1
Carnegiea gigantea	-109.8	27.5
Carnegiea gigantea	-110.3	27.6
Carnegiea gigantea	-110.2	27.6
Carnegiea gigantea	-110.1	27.6
Carnegiea gigantea	-110.4	27.7
Carnegiea gigantea	-110.3	27.7
Carnegiea gigantea	-109.8	27.7
Carnegiea gigantea	-109.7	27.7
Carnegiea gigantea	-110.5	27.8
Carnegiea gigantea	-109.9	27.8
Carnegiea gigantea	-110.465059	27.855579
Carnegiea gigantea	-110.9	27.9
Carnegiea gigantea	-110.5	27.9
Carnegiea gigantea	-110.1	27.9
Carnegia gigantea	-110.55472	27.91333
Carnegiea gigantea	-110.883	27.917
Carnegiea gigantea	-110.609	27.931
Carnegiea gigantea	-110.64	27.942
Carnegiea gigantea	-111.1	28
Carnegiea gigantea	-111	28
Carnegiea gigantea	-110.9	28
Carnegiea gigantea	-110.8	28
Carnegiea gigantea	-110.7	28
Carnegiea gigantea	-110.85889	28.06111
Carnegiea gigantea	-111.2	28.1
Carnegiea gigantea	-110.7	28.1
Carnegiea gigantea	-109.4	28.2
Carnegiea gigantea	-111.3	28.3
Carnegiea gigantea	-111.2	28.3
Carnegiea gigantea	-110.7	28.3
Carnegiea gigantea	-110.30694	28.39056
Carnegiea gigantea	-111.5	28.4
Carnegiea gigantea	-111.4	28.4
Carnegiea gigantea	-111.5	28.5
Carnegiea gigantea	-111	28.5
Carnegiea gigantea	-110.6	28.5
Carnegiea gigantea	-110.5	28.5
Carnegiea gigantea	-110.24889	28.59028
Carnegiea gigantea	-110.5	28.6
Carnegiea gigantea	-110.2	28.6
Carnegiea gigantea	-110.4	28.7
Carnegiea gigantea	-110.3	28.7
Carnegiea gigantea	-111.8	28.8
Carnegiea gigantea	-111.7	28.8
Carnegiea gigantea	-110.8	28.8
Carnegiea gigantea	-110.5	28.8
Carnegiea gigantea	-111.96931	28.8112
Carnegiea gigantea	-111.811	28.822
Carnegiea gigantea	-111.788416	28.826937
Carnegiea gigantea	-112.03127	28.83365
Carnegiea gigantea	-111.3925	28.85389
Carnegiea gigantea	-110.96	28.8725
Carnegiea gigantea	-112.0407	28.89155
Carnegiea gigantea	-112	28.9
Carnegiea gigantea	-111.4	28.9
Carnegiea gigantea	-110.8	28.9
Carnegiea gigantea	-112.01601	28.90214
Carnegiea gigantea	-112.14596	28.91194
Carnegiea gigantea	-110.83	28.96444
Carnegiea gigantea	-112.1	29
Carnegiea gigantea	-111	29
Carnegiea gigantea	-112.165058	29.000897
Carnegiea gigantea	-112.128333	29.0275
Carnegiea gigantea	-111.217	29.05
Carnegiea gigantea	-110.94778	29.06306
Carnegiea gigantea	-110.92667	29.06306
Carnegiea gigantea	-111.92056	29.075
Carnegiea gigantea	-112.1	29.1
Carnegiea gigantea	-110.7	29.1
Carnegiea gigantea	-110.6	29.1
Carnegiea gigantea	-110.5	29.1
Carnegiea gigantea	-110.20812	29.10037
Carnegiea gigantea	-110.20722	29.10583
Carnegiea gigantea	-110.21278	29.10611
Carnegiea gigantea	-110.21361	29.10775
Carnegiea gigantea	-110.29	29.1258
Carnegiea gigantea	-110.98906	29.18045
Carnegiea gigantea	-112.459	29.269
Carnegiea gigantea	-112.2	29.3
Carnegiea gigantea	-110.7	29.3
Carnegiea gigantea	-111.8	29.4
Carnegiea gigantea	-110.8	29.4
Carnegiea gigantea	-111.8	29.5
Carnegiea gigantea	-112.4	29.6
Carnegiea gigantea	-112.3	29.6
Carnegiea gigantea	-110.7	29.6
Carnegiea gigantea	-110.6	29.6
Carnegiea gigantea	-112.5	29.7
Carnegiea gigantea	-112.4	29.7
Carnegiea gigantea	-112.3	29.7
Carnegiea gigantea	-112.2	29.7
Carnegiea gigantea	-112.48778	29.75667
Carnegiea gigantea	-112.23444	29.76528
Carnegiea gigantea	-112.6	29.8
Carnegiea gigantea	-112.5	29.8
Carnegiea gigantea	-112.1	29.8
Carnegiea gigantea	-111.8	29.8
Carnegiea gigantea	-112.636	29.819
Carnegiea gigantea	-112.6361	29.81944
Carnegiea gigantea	-112.636111	29.819444
Carnegiea gigantea	-112.64694	29.855
Carnegiea gigantea	-112.6	29.9
Carnegiea gigantea	-112.5	29.9
Carnegiea gigantea	-112.1	29.9
Carnegiea gigantea	-111.9	29.9
Carnegiea gigantea	-111.25861	29.98167
Carnegiea gigantea	-112.7	30
Carnegiea gigantea	-112.5	30
Carnegiea gigantea	-112.4	30
Carnegiea gigantea	-112.3	30
Carnegiea gigantea	-112	30
Carnegiea gigantea	-110.7	30
Carnegiea gigantea	-111.295	30.0175
Carnegiea gigantea	-111.15333	30.04556
Carnegiea gigantea	-112.61861	30.09306
Carnegiea gigantea	-112.7	30.1
Carnegiea gigantea	-112.6	30.1
Carnegiea gigantea	-112.5	30.1
Carnegiea gigantea	-112.4	30.1
Carnegiea gigantea	-112.3	30.1
Carnegiea gigantea	-112.2	30.1
Carnegiea gigantea	-112	30.1
Carnegiea gigantea	-111.9	30.1
Carnegiea gigantea	-110.7	30.1
Carnegiea gigantea	-111.03028	30.14111
Carnegiea gigantea	-111.948	30.198
Carnegiea gigantea	-112.6	30.2
Carnegiea gigantea	-111.9	30.2
Carnegiea gigantea	-111.8	30.2
Carnegiea gigantea	-111.1	30.2
Carnegiea gigantea	-111	30.2
Carnegiea gigantea	-110.7	30.2
Carnegiea gigantea	-112.37194	30.23944
Carnegiea gigantea	-112.8	30.3
Carnegiea gigantea	-112.6	30.3
Carnegiea gigantea	-112.5	30.3
Carnegiea gigantea	-112.4	30.3
Carnegiea gigantea	-112.3	30.3
Carnegiea gigantea	-111.8	30.3
Carnegiea gigantea	-111.7	30.3
Carnegiea gigantea	-111	30.3
Carnegiea gigantea	-110.7	30.3
Carnegiea gigantea	-110.72448	30.33634
Carnegiea gigantea	-110.56889	30.35861
Carnegiea gigantea	-110.72457	30.36765
Carnegiea gigantea	-110.62722	30.37694
Carnegiea gigantea	-111.05583	30.39694
Carnegiea gigantea	-112.5	30.4
Carnegiea gigantea	-112.4	30.4
Carnegiea gigantea	-112.2	30.4
Carnegiea gigantea	-111.6	30.4
Carnegiea gigantea	-111.4	30.4
Carnegiea gigantea	-110.6	30.4
Carnegiea gigantea	-110.2	30.4
Carnegiea gigantea	-110.55	30.45
Carnegiea gigantea	-110.82444	30.48194
Carnegiea gigantea	-112.5	30.5
Carnegiea gigantea	-112.3	30.5
Carnegiea gigantea	-112.2	30.5
Carnegiea gigantea	-112	30.5
Carnegiea gigantea	-111.3	30.5
Carnegiea gigantea	-111.1	30.5
Carnegiea gigantea	-110.8	30.5
Carnegiea gigantea	-111.09056	30.5175
Carnegiea gigantea	-111.10472	30.53944
Carnegiea gigantea	-111.16028	30.5575
Carnegiea gigantea	-110.87861	30.56472
Carnegiea gigantea	-113	30.6
Carnegiea gigantea	-112.5	30.6
Carnegiea gigantea	-112.3	30.6
Carnegiea gigantea	-112.2	30.6
Carnegiea gigantea	-112.1	30.6
Carnegiea gigantea	-112	30.6
Carnegiea gigantea	-111	30.6
Carnegiea gigantea	-110.9	30.6
Carnegiea gigantea	-112.23083	30.625
Carnegiea gigantea	-110.99833	30.62778
Carnegiea gigantea	-110.958	30.628
Carnegiea gigantea	-110.98833	30.63389
Carnegiea gigantea	-110.98583	30.63472
Carnegiea gigantea	-110.56333	30.65056
Carnegiea gigantea	-112.249167	30.664167
Carnegiea gigantea	-112.249039	30.664381
Carnegiea gigantea	-112.25028	30.68194
Carnegiea gigantea	-112.11472	30.69611
Carnegiea gigantea	-112.9	30.7
Carnegiea gigantea	-112.4	30.7
Carnegiea gigantea	-112.3	30.7
Carnegiea gigantea	-112.2	30.7
Carnegiea gigantea	-112	30.7
Carnegiea gigantea	-111.8	30.7
Carnegiea gigantea	-111.7	30.7
Carnegiea gigantea	-110.9	30.7
Carnegiea gigantea	-111.833	30.719
Carnegia gigantea	-112.19472	30.76167
Carnegiea gigantea	-112.98778	30.765
Carnegiea gigantea	-109.000833	30.775
Carnegiea gigantea	-109.00083	30.775
Carnegiea gigantea	-109.001045	30.775162
Carnegiea gigantea	-110.854	30.781
Carnegiea gigantea	-112.6	30.8
Carnegiea gigantea	-112.5	30.8
Carnegiea gigantea	-112.3	30.8
Carnegiea gigantea	-112.2	30.8
Carnegiea gigantea	-112.1	30.8
Carnegiea gigantea	-111.8	30.8
Carnegiea gigantea	-111.7	30.8
Carnegiea gigantea	-111.6	30.8
Carnegiea gigantea	-110.9	30.8
Carnegiea gigantea	-110.8	30.8
Carnegiea gigantea	-110.816792	30.812969
Carnegiea gigantea	-112.3	30.9
Carnegiea gigantea	-112.2	30.9
Carnegiea gigantea	-112.1	30.9
Carnegiea gigantea	-111.5	30.9
Carnegiea gigantea	-111.2	30.9
Carnegiea gigantea	-110.9	30.9
Carnegiea gigantea	-112.4	31
Carnegiea gigantea	-112.1	31
Carnegiea gigantea	-111.8	31
Carnegiea gigantea	-110.9	31
Carnegiea gigantea	-112.4	31.1
Carnegiea gigantea	-111.8	31.1
Carnegiea gigantea	-111.7	31.1
Carnegiea gigantea	-111.10194	31.19306
Carnegiea gigantea	-112.5	31.2
Carnegiea gigantea	-112.1	31.2
Carnegiea gigantea	-112	31.2
Carnegiea gigantea	-111.7	31.2
Carnegiea gigantea	-111.11472	31.20139
Carnegiea gigantea	-111.12472	31.20194
Carnegiea gigantea	-111.12778	31.21139
Carnegiea gigantea	-111.13306	31.21306
Carnegiea gigantea	-111.13722	31.22
Carnegiea gigantea	-111.7	31.3
Carnegiea gigantea	-111.6	31.4
Carnegiea gigantea	-111.2	31.4
Carnegiea gigantea	-112.775	31.463
Carnegiea gigantea	-111.22887	31.46313
Carnegiea gigantea	-113.1	31.5
Carnegiea gigantea	-111.5	31.5
Carnegiea gigantea	-110.90831	31.56856
Carnegiea gigantea	-111.6	31.6
Carnegiea gigantea	-110.9521	31.6877
Carnegiea gigantea	-110.952	31.6877
Carnegiea gigantea	-113.6	31.7
Carnegiea gigantea	-113.3	31.7
Carnegiea gigantea	-113.1	31.7
Carnegiea gigantea	-112.9	31.7
Carnegiea gigantea	-112.5	31.7
Carnegiea gigantea	-111	31.7
Carnegiea gigantea	-112.86639	31.74194
Carnegiea gigantea	-113.4451	31.77351
Carnegiea gigantea	-113.6	31.8
Carnegiea gigantea	-113.5	31.8
Carnegiea gigantea	-113.4	31.8
Carnegiea gigantea	-113	31.8
Carnegiea gigantea	-112.9	31.8
Carnegiea gigantea	-112.6	31.8
Carnegiea gigantea	-111.6	31.8
Carnegiea gigantea	-113.18873	31.83542
Carnegiea gigantea	-111.0147	31.86369
Carnegiea gigantea	-111.456	31.8658
Carnegiea gigantea	-112.94883	31.88677
Carnegiea gigantea	-113.36639	31.89
Carnegiea gigantea	-112.84764	31.89898
Carnegiea gigantea	-113.3	31.9
Carnegiea gigantea	-113	31.9
Carnegiea gigantea	-112.9	31.9
Carnegiea gigantea	-112.8	31.9
Carnegiea gigantea	-112.7	31.9
Carnegiea gigantea	-110.9	31.9
Carnegiea gigantea	-109.981	31.9394
Carnegiea gigantea	-112.90588	31.9415
Carnegiea gigantea	-111.04019	31.94954
Carnegiea gigantea	-112.80116	31.95477
Carnegiea gigantea	-110.9826	31.95642
Carnegiea gigantea	-113.01836	31.95869
Carnegiea gigantea	-112.81049	31.96005
Carnegiea gigantea	-113.61694	31.965
Carnegiea gigantea	-112.725	31.975
Carnegiea gigantea	-112.8457	31.97851
Carnegiea gigantea	-113.60056	31.98361
Carnegiea gigantea	-113.38277	31.99293
Carnegiea gigantea	-112.74852	31.99348
Carnegiea gigantea	-111.9805	31.99367
Carnegiea gigantea	-113.6	32
Carnegiea gigantea	-113.1	32
Carnegiea gigantea	-113	32
Carnegiea gigantea	-112.9	32
Carnegiea gigantea	-112.8	32
Carnegiea gigantea	-112.7	32
Carnegiea gigantea	-110.7	32
Carnegiea gigantea	-110.4	32
Carnegiea gigantea	-112.82135	32.01972
Carnegiea gigantea	-112.857283	32.035706
Carnegiea gigantea	-112.87472	32.04167
Carnegiea gigantea	-112.01867	32.04167
Carnegiea gigantea	-112.875	32.0417
Carnegiea gigantea	-112.72487	32.0684
Carnegiea gigantea	-112.72558	32.0694
Carnegiea gigantea	-110.606925	32.069889
Carnegiea gigantea	-110.6	32.07
Carnegiea gigantea	-112.72905	32.07081
Carnegiea gigantea	-112.72612	32.07156
Carnegiea gigantea	-112.72809	32.07231
Carnegiea gigantea	-112.90588	32.08776
Carnegiea gigantea	-113.5	32.1
Carnegiea gigantea	-113.4	32.1
Carnegiea gigantea	-113.3	32.1
Carnegiea gigantea	-113.2	32.1
Carnegiea gigantea	-113.1	32.1
Carnegiea gigantea	-113	32.1
Carnegiea gigantea	-112.7	32.1
Carnegiea gigantea	-110.6	32.1
Carnegiea gigantea	-110.5	32.1
Carnegiea gigantea	-110.4	32.1
Carnegiea gigantea	-110.3	32.1
Carnegiea gigantea	-110.78473	32.10363
Carnegiea gigantea	-110.99564	32.10461
Carnegiea gigantea	-111.02056	32.10556
Carnegiea gigantea	-112.77001	32.11021
Carnegiea gigantea	-113.25	32.11666
Carnegiea gigantea	-112.0938	32.13531
Carnegiea gigantea	-110.6008	32.1354
Carnegiea gigantea	-110.72453	32.14417
Carnegiea gigantea	-110.71014	32.15506
Carnegiea gigantea	-111.04253	32.15608
Carnegiea gigantea	-110.7175	32.15688
Carnegiea gigantea	-111.0409	32.15694
Carnegiea gigantea	-111.03955	32.15705
Carnegiea gigantea	-111.0297	32.15743
Carnegiea gigantea	-110.71532	32.15972
Carnegiea gigantea	-110.72579	32.16435
Carnegiea gigantea	-113.16666	32.16666
Cereus giganteus	-113.16666	32.16666
Carnegiea gigantea	-112.13778	32.16917
Carnegiea gigantea	-111.0354	32.17083
Carnegiea gigantea	-112.27218	32.17789
Carnegiea gigantea	-110.73592	32.17848
Carnegiea gigantea	-110.73663	32.17933
Carnegiea gigantea	-110.73041	32.18168
Carnegiea gigantea	-110.65498	32.18375
Carnegiea gigantea	-110.70529	32.18528
Carnegiea gigantea	-110.71287	32.18856
Carnegiea gigantea	-111.10242	32.19406
Carnegiea gigantea	-111.09783	32.19552
Carnegiea gigantea	-111.11449	32.19879
Carnegiea gigantea	-111.04784	32.19916
Carnegiea gigantea	-113.8	32.2
Carnegiea gigantea	-113.7	32.2
Carnegiea gigantea	-113	32.2
Carnegiea gigantea	-112.9	32.2
Carnegiea gigantea	-112.8	32.2
Carnegiea gigantea	-112.3	32.2
Carnegiea gigantea	-111.1	32.2
Carnegiea gigantea	-111	32.2
Carnegiea gigantea	-110.5	32.2
Carnegiea gigantea	-110.4	32.2
Carnegiea gigantea	-110.3	32.2
Carnegiea gigantea	-110.2	32.2
Carnegiea gigantea	-111.11476	32.20131
Carnegiea gigantea	-111.12639	32.205
Carnegiea gigantea	-110.95849	32.20554
Carnegiea gigantea	-111.12556	32.20611
Carnegiea gigantea	-110.70978	32.20887
Carnegiea gigantea	-110.74246	32.21245
Carnegiea gigantea	-110.7089	32.21641
Carnegiea gigantea	-111.11801	32.21658
Carnegiea gigantea	-113.8	32.21667
Carnegiea gigantea	-113.8	32.2167
Carnegiea gigantea	-110.70692	32.21927
Carnegiea gigantea	-111.05946	32.21968
Carnegiea gigantea	-111.00343	32.22003
Carnegiea gigantea	-110.92583	32.22167
Carnegiea gigantea	-110.9265	32.2217
Carnegiea gigantea	-110.92648	32.22174
Carnegiea gigantea	-110.70442	32.22907
Carnegiea gigantea	-111.07212	32.22912
Carnegiea gigantea	-110.9455	32.22974
Carnegiea gigantea	-110.98656	32.22988
Carnegiea gigantea	-110.95096	32.23185
Carnegiea gigantea	-110.99276	32.23313
Carnegiea gigantea	-110.99483	32.23383
Carnegiea gigantea	-111.15581	32.23749
Carnegiea gigantea	-111.1687	32.24176
Carnegiea gigantea	-111.05954	32.24225
Carnegiea gigantea	-111.16817	32.24401
Carnegiea gigantea	-111.16448	32.24429
Carnegiea gigantea	-111.17111	32.2477
Carnegiea gigantea	-111.16618	32.25037
Carnegiea gigantea	-111.18788	32.25172
Carnegiea gigantea	-111.16062	32.25195
Carnegiea gigantea	-111.19741	32.25391
Carnegiea gigantea	-111.1974	32.25397
Carnegiea gigantea	-111.0383	32.25407
Carnegiea gigantea	-111.19723	32.25438
Carnegiea gigantea	-111.1628	32.25448
Carnegiea gigantea	-111.19949	32.25461
Carnegiea gigantea	-111.19663	32.25461
Carnegiea gigantea	-111.15005	32.25462
Carnegiea gigantea	-111.19554	32.25491
Carnegiea gigantea	-111.2031	32.25492
Carnegiea gigantea	-111.19465	32.25533
Carnegiea gigantea	-110.78009	32.25553
Carnegiea gigantea	-111.18967	32.25758
Carnegiea gigantea	-111.2058	32.25829
Carnegiea gigantea	-111.250021	32.259319
Carnegiea gigantea	-111.20783	32.25995
Carnegiea gigantea	-111.21159	32.26118
Carnegiea gigantea	-111.21152	32.26153
Carnegiea gigantea	-111.2125	32.26203
Carnegiea gigantea	-111.21075	32.26205
Carnegiea gigantea	-111.21239	32.26224
Carnegiea gigantea	-111.21199	32.2624
Carnegiea gigantea	-111.2107	32.2624
Carnegiea gigantea	-111.21034	32.26249
Carnegiea gigantea	-111.21085	32.26269
Carnegiea gigantea	-111.19428	32.26928
Carnegiea gigantea	-111.21609	32.27058
Carnegiea gigantea	-111.20559	32.27074
Carnegiea gigantea	-110.9688	32.27088
Carnegiea gigantea	-111.16811	32.28239
Carnegiea gigantea	-111.16791	32.28249
Carnegiea gigantea	-111.16785	32.28278
Carnegiea gigantea	-111.16756	32.28325
Carnegiea gigantea	-111.16711	32.28417
Carnegiea gigantea	-111.16738	32.28421
Carnegiea gigantea	-111.1677	32.28452
Carnegiea gigantea	-111.16707	32.28452
Carnegiea gigantea	-111.16733	32.28513
Carnegiea gigantea	-111.16625	32.28583
Carnegiea gigantea	-111.20903	32.28654
Carnegiea gigantea	-111.16388	32.2872
Carnegiea gigantea	-111.16221	32.29144
Carnegiea gigantea	-111.0252	32.2922
Carnegiea gigantea	-111.16175	32.29334
Carnegiea gigantea	-114.41322	32.29339
Carnegiea gigantea	-111.16661	32.29674
Carnegiea gigantea	-114.1	32.3
Carnegiea gigantea	-114	32.3
Carnegiea gigantea	-113.9	32.3
Carnegiea gigantea	-113.7	32.3
Carnegiea gigantea	-112.9	32.3
Carnegiea gigantea	-111.5	32.3
Carnegiea gigantea	-111.4	32.3
Carnegiea gigantea	-111	32.3
Carnegiea gigantea	-110.9	32.3
Carnegiea gigantea	-110.7	32.3
Carnegiea gigantea	-110.4	32.3
Carnegiea gigantea	-110.3	32.3
Carnegiea gigantea	-111.15819	32.3009
Carnegiea gigantea	-111.20853	32.30395
Carnegiea gigantea	-110.87389	32.30763
Carnegiea gigantea	-111.15641	32.30789
Carnegiea gigantea	-110.7333333	32.30833333
Carnegia gigantea	-111.72432	32.3087
Carnegiea gigantea	-110.72	32.3093
Carnegiea gigantea	-110.720944	32.309306
Carnegiea gigantea	-110.72092	32.30952
Carnegiea gigantea	-110.72143	32.30965
Carnegiea gigantea	-110.91312	32.31164
Carnegiea gigantea	-111.15493	32.3132
Carnegiea gigantea	-111.15564	32.31456
Carnegiea gigantea	-110.80862	32.31463
Carnegiea gigantea	-110.72131	32.31469
Carnegiea gigantea	-110.72002	32.31499
Carnegiea gigantea	-111.19941	32.31578
Carnegiea gigantea	-110.8083	32.31667
Carnegiea gigantea	-110.81123	32.31732
Carnegiea gigantea	-111.15524	32.3177
Carnegiea gigantea	-110.811	32.32223
Carnegiea gigantea	-111.15104	32.32258
Carnegiea gigantea	-112.059958	32.323424
Carnegiea gigantea	-110.80862	32.32428
Carnegiea gigantea	-111.11972	32.32444
Carnegiea gigantea	-111.14155	32.32525
Carnegiea gigantea	-110.9250031	32.33333206
Carnegiea gigantea	-110.97493	32.34196
Carnegiea gigantea	-110.9176	32.3444
Carnegiea gigantea	-112.858478	32.344995
Carnegiea gigantea	-110.97556	32.34528
Carnegiea gigantea	-111.24621	32.34591
Carnegiea gigantea	-110.87368	32.34777
Carnegiea gigantea	-111.46444	32.34778
Carnegiea gigantea	-112.87167	32.36583
Carnegiea gigantea	-111.05248	32.37384
Carnegiea gigantea	-114.434	32.378
Carnegiea gigantea	-110.998639	32.382806
Carnegiea gigantea	-110.95778	32.38591
Carnegiea gigantea	-114.2	32.4
Carnegiea gigantea	-112.9333	32.4
Carnegiea gigantea	-112.7	32.4
Carnegiea gigantea	-112.6	32.4
Carnegiea gigantea	-112.2	32.4
Carnegiea gigantea	-111.1	32.4
Carnegiea gigantea	-110.93243	32.41995
Carnegiea gigantea	-110.90894	32.4341
Carnegiea gigantea	-111.4485	32.4585
Carnegiea gigantea	-111.22696	32.46343
Carnegiea gigantea	-111.1127	32.4905
Carnegiea gigantea	-114.3	32.5
Carnegiea gigantea	-112.6	32.5
Carnegiea gigantea	-111.5	32.5
Carnegiea gigantea	-111.1	32.5
Carnegiea gigantea	-111.0315	32.5098
Carnegiea gigantea	-112.87968	32.53993
Carnegiea gigantea	-111.1041	32.5482
Carnegiea gigantea	-111.1146	32.5528
Carnegiea gigantea	-114.4	32.6
Carnegiea gigantea	-114.1	32.6
Carnegiea gigantea	-112.9	32.6
Carnegiea gigantea	-111.40734	32.64474
Carnegiea gigantea	-111.40716	32.64482
Carnegiea gigantea	-111.40715	32.64482
Carnegiea gigantea	-111.40472	32.645
Carnegiea gigantea	-111.40604	32.6451
Carnegiea gigantea	-111.4074	32.64517
Carnegiea gigantea	-111.40646	32.64518
Carnegiea gigantea	-111.40735	32.64527
Carnegiea gigantea	-111.40675	32.64528
Carnegiea gigantea	-111.42894	32.6475
Carnegiea gigantea	-111.42942	32.64901
Carnegiea gigantea	-110.64758	32.69169
Carnegiea gigantea	-113.7	32.7
Carnegiea gigantea	-112.23864	32.74967
Carnegiea gigantea	-111.757	32.7779
Carnegiea gigantea	-111.716667	32.790278
Carnegiea gigantea	-111.717	32.7903
Carnegiea gigantea	-114.5	32.8
Carnegiea gigantea	-112.3	32.8
Carnegiea gigantea	-112.1	32.8
Carnegiea gigantea	-112.716	32.8027
Carnegiea gigantea	-112.451667	32.803333
Carnegiea gigantea	-114.44874	32.82467
Carnegiea gigantea	-112.18052	32.83463
Carnegiea gigantea	-112.14782	32.83523
Carnegiea gigantea	-112.14779	32.8355
Carnegiea gigantea	-112.14761	32.83554
Carnegiea gigantea	-112.1298	32.83826
Carnegiea gigantea	-112.32501	32.84205
Carnegiea gigantea	-114.45424	32.87399
Carnegiea gigantea	-114.4771	32.8871
Carnegiea gigantea	-113	32.9
Carnegiea gigantea	-110.6	32.9
Carnegiea gigantea	-112.543	32.9477
Carnegiea gigantea	-112.52275	32.99371
Carnegiea gigantea	-113.6	33
Carnegiea gigantea	-109.8	33
Carnegiea gigantea	-110.75167	33.01028
Carnegiea gigantea	-111.387	33.0314
Carnegiea gigantea	-111.3	33.0314
Carnegiea gigantea	-113.0664	33.0368
Carnegiea gigantea	-111.7393	33.0767
Carnegiea gigantea	-111.75	33.08333
Carnegiea gigantea	-111.75	33.08333206
Carnegiea gigantea	-110.93528	33.09972
Carnegiea gigantea	-114.1	33.1
Carnegiea gigantea	-111.6500015	33.11666488
Carnegiea gigantea	-111.661	33.1207
Carnegiea gigantea	-112.65547	33.13089
Carnegiea gigantea	-114.89871	33.15555
Carnegiea gigantea	-114.139	33.1665
Carnegiea gigantea	-109.99	33.17
Carnegiea gigantea	-114.2	33.2
Carnegiea gigantea	-112.8	33.2
Carnegiea gigantea	-112.2	33.2
Carnegiea gigantea	-111.6	33.2
Carnegiea gigantea	-110.5	33.2
Carnegiea gigantea	-110.2	33.2
Carnegiea gigantea	-110.1	33.2
Carnegiea gigantea	-112.237267	33.20145
Carnegiea gigantea	-112.2388	33.2142
Carnegiea gigantea	-114.207	33.2248
Carnegiea gigantea	-114.207	33.2393
Carnegiea gigantea	-111.2833328	33.26666641
Carnegiea gigantea	-112.583	33.2832
Carnegiea gigantea	-111.09556	33.29389
Carnegiea gigantea	-111.09623	33.29395
Carnegiea gigantea	-111.08667	33.29528
Carnegiea gigantea	-113.4	33.3
Carnegiea gigantea	-111.2	33.3
Carnegiea gigantea	-112.133	33.3078
Carnegiea gigantea	-112.095616	33.308428
Carnegiea gigantea	-112.627	33.3086
Carnegiea gigantea	-112.032	33.3281
Carnegiea gigantea	-112.0846	33.34697
Carnegiea gigantea	-112.07619	33.35029
Carnegiea gigantea	-111.980649	33.355438
Carnegiea gigantea	-111.73508	33.36122
Carnegiea gigantea	-112.02782	33.36234
Carnegiea gigantea	-111.99154	33.36322
Carnegiea gigantea	-111.734	33.3642
Carnegiea gigantea	-111.971248	33.367522
Carnegiea gigantea	-112.377	33.3712
Carnegiea gigantea	-111.42041	33.37387
Carnegiea gigantea	-114.11871	33.38231
Carnegiea gigantea	-111.8727	33.38884
Carnegiea gigantea	-114	33.4
Carnegiea gigantea	-113.3	33.4
Carnegiea gigantea	-113	33.4
Carnegiea gigantea	-111.4	33.4
Carnegiea gigantea	-111.3	33.4
Carnegiea gigantea	-111.9339	33.41988
Carnegiea gigantea	-111.9339	33.419881
Carnegiea gigantea	-111.381	33.4298
Carnegiea gigantea	-112.57967	33.43733
Carnegia gigantea	-111.939816	33.440095
Carnegiea gigantea	-111.244	33.4438
Carnegiea gigantea	-111.956439	33.446336
Carnegiea gigantea	-112.073	33.4483
Carnegiea gigantea	-112.07404	33.44838
Carnegiea gigantea	-111.47655	33.45551
Carnegiea gigantea	-111.94525	33.457917
Carnegiea gigantea	-111.9333	33.45833
Carnegiea gigantea	-111.94515	33.45844
Carnegiea gigantea	-111.943056	33.459167
Carnegiea gigantea	-111.94224	33.45969
Carnegiea gigantea	-111.94588	33.45972
Carnegiea gigantea	-111.94347	33.46046
Carnegiea gigantea	-111.48153	33.46057
Carnegiea gigantea	-111.94778	33.4606
Carnegiea gigantea	-111.948967	33.462488
Carnegiea gigantea	-111.48152	33.46391
Carnegiea gigantea	-111.94592	33.46413
Carnegiea gigantea	-111.956	33.4673
Carnegiea gigantea	-113.363441	33.470936
Carnegiea gigantea	-111.61961	33.47678
Carnegiea gigantea	-111.719	33.4788
Carnegiea gigantea	-111.617	33.4944
Carnegiea gigantea	-114.4	33.5
Carnegiea gigantea	-114.1	33.5
Carnegiea gigantea	-114	33.5
Carnegiea gigantea	-113.9	33.5
Carnegiea gigantea	-113.4	33.5
Carnegiea gigantea	-113	33.5
Carnegiea gigantea	-112.5	33.5
Carnegiea gigantea	-111.4	33.5
Carnegiea gigantea	-111.95015	33.50818
Carnegiea gigantea	-111.898	33.5092
Carnegiea gigantea	-111.89903	33.50921
Carnegiea gigantea	-112.12994	33.51158
Carnegiea gigantea	-111.94845	33.51355
Carnegiea gigantea	-111.964	33.5171
Carnegiea gigantea	-111.97559	33.52305
Carnegiea gigantea	-111.992	33.5238
Carnegiea gigantea	-111.29674	33.53717
Carnegiea gigantea	-112.02312	33.5429
Carnegiea gigantea	-112.054	33.5521
Carnegiea gigantea	-111.576	33.5545
Carnegiea gigantea	-112.04791	33.55706
Carnegiea gigantea	-111.668	33.5637
Carnegiea gigantea	-112.9366	33.567422
Carnegiea gigantea	-112.6833344	33.58333206
Carnegiea gigantea	-112.06999	33.58436
Carnegiea gigantea	-112.659	33.588
Carnegiea gigantea	-111.541	33.5922
Carnegiea gigantea	-111.911	33.5923
Carnegiea gigantea	-113.93051	33.5945
Carnegiea gigantea	-112.557	33.5965
Carnegiea gigantea	-112.5032	33.59808
Carnegiea gigantea	-114.5129	33.59832
Carnegiea gigantea	-114.3	33.6
Carnegiea gigantea	-114.1	33.6
Carnegiea gigantea	-114	33.6
Carnegiea gigantea	-113.9	33.6
Carnegiea gigantea	-113.2	33.6
Carnegiea gigantea	-113.1	33.6
Carnegiea gigantea	-112.9	33.6
Carnegiea gigantea	-113.92651	33.60058
Carnegiea gigantea	-111.81758	33.61075
Carnegiea gigantea	-112.501	33.6121
Carnegiea gigantea	-111.81988	33.61223
Carnegiea gigantea	-113.64635	33.61488
Carnegiea gigantea	-112.04	33.6212
Carnegiea gigantea	-112.05297	33.62366
Carnegiea gigantea	-113.1	33.6283
Carnegiea gigantea	-112.510678	33.638561
Carnegiea gigantea	-112.188	33.639
Carnegiea gigantea	-111.11528	33.64167
Carnegiea gigantea	-111.819	33.643
Carnegiea gigantea	-111.85848	33.64951
Carnegiea gigantea	-112.22	33.651
Carnegiea gigantea	-111.749	33.6524
Carnegiea gigantea	-111.10669	33.65294
Carnegiea gigantea	-111.18108	33.65818
Carnegiea gigantea	-113.006	33.6586
Carnegiea gigantea	-111.16104	33.67448
Carnegiea gigantea	-112.185	33.6837
Carnegiea gigantea	-111.739	33.686
Carnegiea gigantea	-111.52908	33.68892
Carnegiea gigantea	-111.51015	33.69116
Carnegiea gigantea	-111.78374	33.69431
Carnegiea gigantea	-114.1	33.7
Carnegiea gigantea	-113.9	33.7
Carnegiea gigantea	-113.7	33.7
Carnegiea gigantea	-113.5	33.7
Carnegiea gigantea	-113.3	33.7
Carnegiea gigantea	-113.1	33.7
Carnegiea gigantea	-113	33.7
Carnegiea gigantea	-112.9	33.7
Carnegiea gigantea	-111.8	33.7
Carnegiea gigantea	-110.7	33.7
Carnegiea gigantea	-111.69287	33.708979
Carnegiea gigantea	-112.02523	33.71113
Carnegiea gigantea	-111.84211	33.71717
Carnegiea gigantea	-111.779	33.7189
Carnegiea gigantea	-111.51	33.72
Carnegiea gigantea	-111.86389	33.72694
Carnegiea gigantea	-111.86058	33.72755
Carnegiea gigantea	-111.873178	33.727761
Carnegiea gigantea	-111.50744	33.72887
Carnegiea gigantea	-111.985	33.7383
Carnegiea gigantea	-112.09351	33.74416
Carnegiea gigantea	-111.841161	33.747146
Carnegiea gigantea	-111.82602	33.75196
Carnegiea gigantea	-111.79997	33.76148
Carnegiea gigantea	-111.84215	33.762018
Carnegiea gigantea	-110.834	33.7629
Carnegiea gigantea	-111.612	33.7651
Carnegiea gigantea	-111.79317	33.76817
Carnegiea gigantea	-111.83037	33.76994
Carnegiea gigantea	-111.90277	33.7735
Carnegiea gigantea	-111.95	33.7766
Carnegiea gigantea	-111.86792	33.77893
Carnegiea gigantea	-114.2137	33.78002
Carnegiea gigantea	-111.82629	33.78057
Carnegiea gigantea	-111.82887	33.7842
Carnegiea gigantea	-111.79626	33.78645
Carnegiea gigantea	-111.7624	33.7959
Carnegiea gigantea	-111.49083	33.79775
Carnegiea gigantea	-113.4	33.8
Carnegiea gigantea	-113.3	33.8
Carnegiea gigantea	-113.2	33.8
Carnegiea gigantea	-110.7	33.8
Carnegiea gigantea	-110.6	33.8
Carnegiea gigantea	-112.327	33.8021
Carnegiea gigantea	-111.755	33.8049
Carnegiea gigantea	-111.714	33.8099
Carnegiea gigantea	-111.93991	33.81847
Carnegiea gigantea	-111.97	33.826
Carnegiea gigantea	-111.963	33.8388
Carnegiea gigantea	-112.272589	33.843751
Carnegiea gigantea	-112.269	33.8533
Carnegiea gigantea	-111.67122	33.85445
Carnegiea gigantea	-112.300539	33.871861
Carnegiea gigantea	-112.277	33.8776
Carnegiea gigantea	-111.95846	33.88228
Carnegiea gigantea	-111.817	33.8833
Carnegiea gigantea	-112.30405	33.88552
Carnegiea gigantea	-113.272851	33.889208
Carnegiea gigantea	-111.95115	33.889317
Carnegiea gigantea	-111.95857	33.89439
Carnegiea gigantea	-113.3	33.9
Carnegiea gigantea	-112.8	33.9
Carnegiea gigantea	-111.815717	33.915917
Carnegiea gigantea	-113.564	33.9496
Carnegiea gigantea	-113.5639	33.9496
Carnegiea gigantea	-112.12972	33.97814
Carnegiea gigantea	-112.1264	33.9787
Carnegiea gigantea	-111.727167	33.982389
Carnegiea gigantea	-113.6	34
Carnegiea gigantea	-113.5	34
Carnegiea gigantea	-112.8	34
Carnegiea gigantea	-112.7	34
Carnegiea gigantea	-112.4	34
Carnegiea gigantea	-112.3	34
Carnegiea gigantea	-112.15114	34.04486
Carnegiea gigantea	-111.09373	34.04893
Carnegiea gigantea	-112.12705	34.085833
Carnegiea gigantea	-112.1422	34.0925
Carnegiea gigantea	-113.4	34.1
Carnegiea gigantea	-113.9	34.2
Carnegiea gigantea	-113.7	34.2
Carnegiea gigantea	-112.09818	34.22893
Carnegiea gigantea	-114.17396	34.25417
Carnegiea gigantea	-114.14361	34.26139
Carnegiea gigantea	-112.2	34.27
Carnegiea gigantea	-114.23611	34.28944
Carnegiea gigantea	-114.23056	34.29583
Carnegiea gigantea	-114.23083	34.29694
Carnegiea gigantea	-114.18694	34.29889
Carnegiea gigantea	-113.7	34.3
Carnegiea gigantea	-113.6	34.3
Carnegiea gigantea	-113.5	34.3
Carnegiea gigantea	-113.3	34.3
Carnegiea gigantea	-113.2	34.3
Carnegiea gigantea	-114.252	34.3005
Carnegiea gigantea	-114.255	34.30361
Carnegiea gigantea	-114.25438	34.30626
Carnegiea gigantea	-114.2544	34.3063
Carnegiea gigantea	-114.19222	34.30694
Carnegiea gigantea	-114.20444	34.31139
Carnegiea gigantea	-114.21972	34.31417
Carnegiea gigantea	-114.219667	34.31425
Carnegiea gigantea	-114.21917	34.31778
Carnegiea gigantea	-114.15781	34.3639
Carnegiea gigantea	-114.27089	34.37088
Carnegiea gigantea	-113.9	34.4
Carnegiea gigantea	-113.8	34.4
Carnegiea gigantea	-113.6	34.4
Carnegiea gigantea	-113.3	34.4
Carnegiea gigantea	-112.05016	34.42587
Carnegiea gigantea	-113.8	34.5
Carnegiea gigantea	-113.4	34.5
Carnegiea gigantea	-113.3	34.5
Carnegiea gigantea	-114.14712	34.57499
Carnegiea gigantea	-113.133409	34.58109
Carnegiea gigantea	-113.6	34.6
Carnegiea gigantea	-113.42991	34.61894
Carnegiea gigantea	-112.933	34.6599
Carnegiea gigantea	-113.6953	34.7423
Carnegiea gigantea	-113.695	34.7423
Carnegiea gigantea	-113.9	34.9
Carnegiea gigantea	-113.611	35.0355
Carnegiea gigantea	-113.458	35.0833
