# Supplementary material for: Potential changes in the distribution of Carnegiea gigantea under future scenarios
Source: PeerJ. 2018 Sep 19;6:e5623. doi: 10.7717/peerj.5623 (PMC6151114; doi:10.7717/peerj.5623)
Supplement: Data S1 — Occurrences records on the saguaro distribution and pseudo-absences used to calibrate and fit species distribution models. [file peerj-06-5623-s003.zip › Raw data/testdata.csv]

pa	cli_bio_1	cli_bio_12	cli_bio_15	cli_bio_5	cli_bio_8	potential_rad_mean	topo_openess	topo_wetness
0	164	498	94	343	235	37	1542	116
0	NA	NA	NA	NA	NA	NA	NA	NA
0	NA	NA	NA	NA	NA	NA	NA	NA
0	150	226	41	340	69	37	1546	99
1	170	457	85	344	248	37	1514	103
1	192	411	45	380	104	36	1558	120
0	203	272	61	387	294	35	1560	140
0	114	220	41	326	217	37	1552	121
0	169	325	45	369	262	37	1545	106
0	203	426	44	387	111	35	1547	136
0	188	278	49	384	282	36	1559	126
0	83	401	34	282	174	39	1562	118
1	180	377	71	355	261	32	1505	119
0	227	239	100	372	298	34	1561	133
0	245	223	114	366	310	33	1557	134
0	251	417	113	394	314	34	1550	130
1	197	233	78	359	273	37	1519	115
1	169	324	45	369	263	37	1555	101
0	186	168	36	396	98	35	1530	119
0	166	409	79	339	245	36	1534	126
0	199	356	46	390	122	35	1560	143
0	190	122	66	332	149	33	1550	106
0	190	343	82	370	274	35	1545	132
0	214	111	71	370	270	33	1570	159
0	207	110	60	354	157	34	1568	134
0	112	364	36	309	205	35	1539	79
0	191	584	94	348	251	32	1553	69
1	185	441	46	376	98	35	1571	131
0	151	588	45	343	76	33	1562	81
0	NA	NA	NA	NA	NA	NA	NA	NA
0	NA	NA	NA	NA	NA	NA	NA	NA
1	210	125	60	366	267	33	1552	122
1	208	328	49	399	299	33	1555	147
0	NA	NA	NA	NA	NA	NA	NA	NA
0	146	414	47	346	238	37	1550	125
0	187	154	62	336	133	34	1514	83
0	181	574	93	346	247	37	1531	95
0	211	183	80	382	292	34	1564	154
0	198	293	81	376	283	35	1558	138
0	253	245	102	387	321	34	1569	142
0	197	208	46	394	295	35	1569	110
1	213	148	50	410	311	33	1553	124
1	245	184	103	374	312	33	1568	145
0	131	206	41	346	234	38	1517	115
1	193	395	45	386	105	39	1500	127
1	203	325	56	384	292	35	1563	154
1	240	474	107	383	299	34	1555	132
0	99	431	51	301	191	38	1567	128
1	217	178	65	389	302	34	1560	142
0	209	429	37	401	303	34	1568	155
0	210	111	38	417	120	34	1549	144
0	106	399	52	309	198	38	1558	124
1	197	396	43	391	108	36	1534	124
0	247	438	113	385	308	34	1552	123
1	219	168	51	407	313	34	1559	140
0	172	582	92	340	241	37	1554	110
0	192	485	100	361	264	34	1525	111
0	108	262	37	316	207	38	1544	84
0	132	237	49	344	235	37	1565	139
0	189	100	36	397	296	32	1534	133
1	229	393	104	380	301	34	1556	152
1	221	163	64	391	307	34	1560	139
0	175	425	86	348	253	37	1556	120
0	206	113	60	353	156	34	1568	128
0	169	173	40	361	267	36	1552	121
0	NA	NA	NA	NA	NA	NA	NA	NA
0	NA	NA	NA	NA	NA	NA	NA	NA
0	180	304	48	381	274	35	1564	136
1	163	498	82	334	240	34	1529	95
1	223	90	54	421	322	33	1557	140
1	209	195	85	382	290	34	1568	149
0	NA	NA	NA	NA	NA	NA	NA	NA
0	233	316	104	380	304	32	1538	123
0	NA	NA	NA	NA	NA	NA	NA	NA
1	218	100	63	374	291	33	1564	135
0	199	393	117	360	270	35	1547	134
0	222	62	64	394	280	33	1567	143
0	138	178	45	356	244	37	1559	136
1	183	306	48	386	276	35	1561	135
1	212	247	46	402	306	34	1559	156
0	228	59	66	419	289	33	1569	147
0	146	251	43	352	242	39	1496	100
1	204	221	50	403	301	35	1555	144
0	212	109	39	411	125	33	1527	100
1	214	227	45	409	309	34	1567	161
1	NA	NA	NA	NA	NA	NA	NA	NA
0	206	112	70	349	160	33	1561	117
1	145	371	47	347	237	40	1485	92
1	204	273	63	389	294	35	1556	141
1	205	313	54	394	295	34	1561	152
0	227	95	105	373	294	34	1554	64
0	95	326	35	298	190	38	1556	116
0	181	405	65	356	265	36	1555	108
0	177	408	78	346	256	36	1565	111
0	207	273	97	380	289	35	1564	147
0	207	120	68	352	259	34	1569	135
1	143	473	48	335	233	33	1509	77
0	223	96	50	413	319	35	1551	118
0	NA	NA	NA	NA	NA	NA	NA	NA
1	193	594	98	339	248	35	1553	72
0	227	97	47	424	126	34	1555	147
1	210	192	79	379	290	34	1567	153
0	161	452	83	334	238	37	1541	122
0	158	285	45	350	250	36	1531	96
0	164	372	46	365	257	36	1555	114
0	211	167	70	374	268	34	1567	141
0	115	362	42	319	212	38	1564	133
0	223	284	101	370	293	35	1553	140
0	232	98	52	411	324	34	1555	140
0	195	445	100	367	269	36	1542	126
0	85	642	43	274	169	39	1552	117
0	179	114	68	340	231	37	1512	82
1	215	172	56	407	312	34	1554	144
0	212	175	66	377	292	34	1564	136
0	112	231	39	326	215	37	1542	118
0	222	124	59	386	281	34	1564	139
1	196	370	46	389	119	34	1547	135
0	235	185	92	380	306	34	1570	144
0	NA	NA	NA	NA	NA	NA	NA	NA
0	NA	NA	NA	NA	NA	NA	NA	NA
1	220	126	61	383	302	34	1564	139
0	231	466	117	383	306	34	1554	148
0	213	135	91	350	278	33	1545	106
0	124	287	48	334	225	37	1566	132
1	214	214	46	408	309	34	1569	165
1	213	235	45	405	134	34	1547	151
0	NA	NA	NA	NA	NA	NA	NA	NA
0	NA	NA	NA	NA	NA	NA	NA	NA
0	118	492	50	308	206	39	1541	111
0	214	126	72	376	291	33	1567	150
0	172	339	95	347	249	37	1561	128
1	200	201	75	358	274	34	1555	134
0	NA	NA	NA	NA	NA	NA	NA	NA
1	211	252	45	404	132	34	1567	156
0	119	346	48	324	210	37	1549	118
0	227	113	58	398	315	34	1568	143
0	NA	NA	NA	NA	NA	NA	NA	NA
0	NA	NA	NA	NA	NA	NA	NA	NA
0	218	119	99	356	284	35	1489	100
0	215	111	68	375	291	33	1563	153
0	196	527	98	361	262	34	1539	87
1	201	389	43	395	103	37	1470	101
1	183	353	84	374	260	33	1498	107
0	NA	NA	NA	NA	NA	NA	NA	NA
1	205	320	63	379	291	35	1530	152
0	NA	NA	NA	NA	NA	NA	NA	NA
0	211	179	71	375	267	34	1567	139
0	163	192	40	354	82	36	1558	107
1	202	270	84	375	284	32	1553	128
0	214	105	56	404	310	37	1553	111
0	226	103	87	364	294	33	1522	114
1	206	411	42	392	299	35	1550	145
1	198	370	103	371	275	35	1547	133
1	187	387	61	361	270	32	1489	116
0	222	366	104	372	291	34	1564	150
1	212	241	53	409	307	34	1570	161
1	203	310	63	379	291	35	1558	152
0	116	475	48	313	205	36	1538	105
0	218	173	52	401	311	35	1564	131
1	213	205	65	391	300	35	1565	135
0	179	468	44	380	83	35	1499	107
0	174	159	57	326	123	33	1561	92
0	219	325	102	366	288	35	1558	144
0	142	267	38	346	239	39	1501	79
0	204	67	93	362	256	34	1564	130
1	189	436	44	384	100	38	1521	109
0	123	314	42	319	215	41	1555	98
0	212	111	59	368	284	33	1578	133
0	122	336	36	321	216	40	1511	90
0	192	166	90	331	252	35	1498	94
0	227	156	83	374	298	34	1560	134
0	NA	NA	NA	NA	NA	NA	NA	NA
0	227	78	64	411	138	34	1570	146
0	239	494	105	382	296	33	1531	122
0	NA	NA	NA	NA	NA	NA	NA	NA
0	NA	NA	NA	NA	NA	NA	NA	NA
1	221	123	59	385	304	34	1567	137
1	199	398	43	393	102	34	1521	113
0	186	101	69	347	237	35	1560	104
0	150	467	48	341	239	36	1531	105
0	182	160	41	374	100	36	1550	128
1	202	308	68	375	288	36	1556	149
0	166	542	51	341	252	36	1570	78
0	210	182	71	376	290	34	1565	144
0	197	368	56	375	283	35	1463	128
0	206	99	63	348	162	34	1569	132
0	190	349	95	341	259	35	1556	114
0	118	475	43	312	207	39	1559	91
0	110	228	34	318	214	39	1541	111
1	206	241	57	395	300	35	1553	148
0	NA	NA	NA	NA	NA	NA	NA	NA
1	211	186	82	383	292	35	1555	144
1	210	135	69	371	286	33	1560	141
0	NA	NA	NA	NA	NA	NA	NA	NA
0	196	110	68	348	145	36	1533	96
0	NA	NA	NA	NA	NA	NA	NA	NA
0	204	282	63	392	295	25	1500	123
1	218	152	47	412	135	35	1542	110
0	NA	NA	NA	NA	NA	NA	NA	NA
0	136	467	68	310	214	35	1521	94
1	212	243	44	405	306	35	1556	151
0	204	281	93	372	284	34	1559	143
0	201	291	84	380	285	35	1569	142
0	222	92	63	390	281	34	1568	138
1	201	322	64	381	288	35	1556	141
0	NA	NA	NA	NA	NA	NA	NA	NA
0	NA	NA	NA	NA	NA	NA	NA	NA
0	NA	NA	NA	NA	NA	NA	NA	NA
0	211	260	46	399	305	34	1569	159
0	113	230	40	326	216	39	1547	125
0	NA	NA	NA	NA	NA	NA	NA	NA
0	163	455	84	337	242	37	1555	121
0	NA	NA	NA	NA	NA	NA	NA	NA
0	NA	NA	NA	NA	NA	NA	NA	NA
1	202	206	76	361	276	34	1561	139
0	215	167	64	383	299	33	1563	136
0	159	366	95	339	232	36	1558	118
0	198	121	70	348	147	34	1549	118
0	NA	NA	NA	NA	NA	NA	NA	NA
1	167	379	78	344	248	40	1503	101
0	NA	NA	NA	NA	NA	NA	NA	NA
0	201	115	67	351	145	37	1502	91
0	NA	NA	NA	NA	NA	NA	NA	NA
0	169	388	56	354	257	35	1532	104
0	178	569	92	344	244	37	1547	95
1	207	208	50	405	304	35	1563	150
0	217	66	64	394	273	33	1561	148
0	112	226	39	323	214	39	1567	123
0	217	176	53	402	310	35	1559	131
0	224	79	60	417	322	33	1562	131
0	231	114	58	406	321	34	1559	147
0	NA	NA	NA	NA	NA	NA	NA	NA
0	214	170	52	410	311	34	1565	161
1	214	229	44	407	308	35	1568	160
0	103	380	42	306	194	39	1552	120
1	123	581	45	315	211	39	1528	103
0	NA	NA	NA	NA	NA	NA	NA	NA
0	NA	NA	NA	NA	NA	NA	NA	NA
0	109	339	32	317	204	41	1542	67
0	114	312	55	322	210	38	1563	133
0	88	389	34	290	180	38	1566	120
0	206	183	94	340	268	37	1535	87
0	211	160	45	414	311	34	1566	139
1	199	476	123	362	269	36	1536	110
0	217	99	67	367	276	33	1557	132
0	178	146	68	341	127	34	1560	127
1	211	218	63	387	298	35	1549	127
0	NA	NA	NA	NA	NA	NA	NA	NA
0	205	129	64	352	148	35	1553	110
0	144	427	47	343	236	35	1551	123
1	197	375	53	376	284	36	1556	133
0	231	179	93	378	302	34	1565	142
0	146	604	74	309	218	39	1581	91
1	164	571	50	344	80	33	1556	93
1	199	336	62	372	284	35	1524	144
0	96	366	34	301	189	38	1565	117
0	241	202	102	380	311	34	1556	142
0	225	141	61	394	311	34	1565	142
0	212	168	51	395	305	35	1569	120
0	152	524	45	345	242	35	1542	116
0	NA	NA	NA	NA	NA	NA	NA	NA
0	228	103	50	423	127	34	1551	148
0	NA	NA	NA	NA	NA	NA	NA	NA
0	122	604	45	311	209	39	1509	97
1	241	203	104	379	310	33	1564	136
0	148	463	79	316	223	38	1564	92
1	212	244	46	404	132	35	1564	154
0	105	395	40	305	196	38	1563	131
0	NA	NA	NA	NA	NA	NA	NA	NA
0	139	551	44	337	230	34	1528	88
1	219	209	63	390	308	35	1564	134
0	227	139	54	413	321	34	1567	141
0	203	117	72	351	152	33	1553	112
1	209	199	50	404	304	35	1538	157
0	175	233	83	311	233	38	1532	76
0	104	355	37	308	196	38	1568	130
0	105	556	47	297	193	36	1553	109
0	127	452	50	320	217	35	1534	104
0	191	578	89	354	253	39	1531	77
1	NA	NA	NA	NA	NA	NA	NA	NA
1	195	502	112	353	261	37	1552	101
0	228	54	60	426	291	33	1570	146
1	209	233	64	386	296	35	1564	127
0	210	198	51	393	302	35	1545	118
1	241	204	96	381	311	34	1567	144
0	83	692	43	268	169	39	1563	101
0	NA	NA	NA	NA	NA	NA	NA	NA
0	216	123	58	380	275	34	1548	118
0	231	122	81	378	301	33	1552	128
0	201	447	44	383	292	33	1559	130
0	222	96	38	423	135	33	1536	119
0	234	556	105	390	289	34	1551	99
0	187	141	62	338	135	35	1557	115
0	120	220	37	332	221	38	1561	116
0	100	364	38	302	194	37	1549	121
0	200	91	71	337	158	34	1554	117
0	250	423	112	393	313	34	1554	124
1	168	470	84	342	246	34	1506	97
0	191	102	64	360	245	31	1547	108
1	193	368	61	369	279	32	1536	127
0	209	426	107	361	276	35	1563	133
1	245	417	113	375	307	34	1557	123
0	212	255	94	360	283	36	1542	111
0	226	79	60	419	324	33	1556	138
0	233	94	57	412	295	33	1558	148
0	200	120	65	348	151	33	1556	111
1	209	222	58	395	303	34	1544	138
0	221	101	58	388	280	34	1560	134
1	199	290	55	387	291	34	1562	131
0	97	523	47	292	185	41	1534	101
1	245	196	108	362	308	34	1517	105
0	228	132	55	417	325	34	1564	155
0	229	134	60	402	319	34	1550	144
0	NA	NA	NA	NA	NA	NA	NA	NA
0	225	144	58	395	312	34	1566	142
1	223	151	62	392	310	34	1567	140
1	217	114	60	377	275	33	1554	130
1	207	228	55	397	301	35	1559	151
0	255	285	110	390	322	34	1564	136
0	234	408	104	371	296	35	1558	130
0	91	487	48	286	182	39	1563	115
0	232	122	53	417	327	34	1560	146
1	191	237	46	394	289	36	1562	104
0	205	145	43	395	305	36	1543	123
0	187	100	67	347	237	36	1552	109
1	198	244	49	397	294	35	1564	145
1	206	233	49	400	300	35	1528	148
0	227	113	77	377	297	35	1560	116
0	NA	NA	NA	NA	NA	NA	NA	NA
0	221	87	59	387	279	34	1567	141
0	103	377	41	305	193	38	1553	119
0	141	274	38	343	238	34	1445	83
0	167	365	47	368	260	36	1559	124
1	206	387	43	394	299	34	1531	104
1	215	98	71	370	268	33	1569	159
0	187	270	49	386	282	35	1564	138
0	166	388	81	341	246	36	1563	125
0	139	422	57	332	227	38	1537	98
1	198	393	101	370	274	35	1549	132
0	197	96	64	335	155	33	1561	111
0	97	308	31	303	193	36	1414	69
0	193	328	77	371	277	35	1565	139
0	209	217	53	401	304	35	1551	154
1	201	293	71	385	289	35	1560	140
0	144	525	49	329	232	37	1563	92
0	NA	NA	NA	NA	NA	NA	NA	NA
0	110	236	39	323	213	38	1555	123
0	150	597	52	326	235	39	1551	82
1	180	282	48	374	274	36	1567	120
0	214	216	60	393	306	34	1548	127
0	204	307	62	382	292	35	1558	155
0	225	135	47	420	142	31	1510	113
0	220	131	64	384	303	34	1566	138
0	225	148	62	409	321	34	1551	147
0	137	559	38	333	227	37	1553	114
0	201	528	102	368	269	36	1549	108
0	223	113	47	415	123	34	1542	130
0	199	290	75	379	285	35	1562	139
0	195	108	66	335	156	35	1564	112
0	172	262	91	304	229	37	1575	76
0	75	608	39	266	163	40	1566	120
0	178	240	43	375	98	35	1568	114
0	NA	NA	NA	NA	NA	NA	NA	NA
1	194	403	45	388	106	36	1545	121
1	206	286	88	386	291	35	1554	137
0	176	538	97	349	245	37	1528	112
0	111	321	53	318	208	38	1567	127
0	141	598	58	303	217	33	1529	66
0	210	105	39	417	120	35	1522	119
0	NA	NA	NA	NA	NA	NA	NA	NA
0	237	448	106	381	297	34	1560	134
0	186	352	64	368	272	36	1550	117
0	NA	NA	NA	NA	NA	NA	NA	NA
1	197	439	97	372	273	35	1524	129
0	112	376	34	313	206	35	1490	71
0	184	116	72	343	134	36	1530	106
0	NA	NA	NA	NA	NA	NA	NA	NA
0	187	174	62	332	134	37	1541	93
0	214	100	54	405	311	35	1561	123
1	210	194	78	382	291	34	1556	147
0	NA	NA	NA	NA	NA	NA	NA	NA
0	166	529	45	357	82	40	1553	100
0	250	423	112	391	313	34	1552	121
0	239	536	107	390	294	34	1553	125
1	186	342	49	375	277	35	1567	120
0	223	75	56	414	285	34	1557	127
1	207	222	69	376	287	34	1553	125
0	113	219	35	323	217	38	1556	120
1	196	336	108	367	273	35	1563	141
1	158	375	54	351	248	36	1545	111
0	157	201	37	358	73	39	1530	84
0	NA	NA	NA	NA	NA	NA	NA	NA
1	221	88	62	376	274	32	1549	133
0	NA	NA	NA	NA	NA	NA	NA	NA
1	205	317	87	382	289	34	1557	131
0	250	416	112	390	314	33	1558	127
1	212	231	64	389	301	34	1543	131
0	192	345	87	368	274	36	1549	138
1	220	149	60	388	306	34	1558	133
0	204	220	83	359	277	35	1560	134
0	NA	NA	NA	NA	NA	NA	NA	NA
0	72	588	38	265	160	38	1548	114
0	196	325	98	346	266	36	1553	126
0	210	54	84	372	264	33	1566	148
0	80	608	47	267	167	39	1565	106
0	202	263	87	380	286	35	1564	145
0	217	185	61	402	312	34	1552	135
1	217	154	55	399	309	35	1553	120
0	224	95	56	416	323	34	1547	130
1	212	169	44	418	130	34	1524	115
0	NA	NA	NA	NA	NA	NA	NA	NA
0	183	383	86	356	263	36	1568	130
0	190	149	62	337	138	34	1499	102
0	182	102	64	341	233	34	1547	134
1	182	381	90	356	263	36	1568	132
1	243	289	110	384	312	33	1564	143
0	161	409	38	366	254	36	1536	113
1	189	367	65	361	272	29	1495	115
1	192	315	81	367	274	35	1557	119
0	164	385	40	374	257	36	1552	117
0	178	400	81	359	259	36	1555	133
0	NA	NA	NA	NA	NA	NA	NA	NA
0	NA	NA	NA	NA	NA	NA	NA	NA
0	NA	NA	NA	NA	NA	NA	NA	NA
0	185	263	49	387	281	35	1564	143
0	227	83	56	417	325	35	1512	120
0	207	195	79	376	288	34	1561	140
0	201	262	70	375	285	35	1559	126
0	200	314	69	369	283	35	1568	151
0	153	407	77	328	232	36	1564	100
1	207	261	89	387	292	34	1558	143
0	234	440	111	385	302	34	1565	139
0	224	153	64	409	320	34	1566	148
1	195	360	60	370	279	37	1476	119
0	NA	NA	NA	NA	NA	NA	NA	NA
1	205	147	66	362	278	34	1555	124
0	87	530	46	277	178	39	1562	114
1	198	351	44	396	121	34	1488	118
1	218	127	60	384	303	34	1565	133
0	227	98	48	424	127	34	1553	147
0	168	379	94	342	242	37	1550	133
0	163	488	79	331	240	37	1564	106
0	NA	NA	NA	NA	NA	NA	NA	NA
0	244	250	113	375	311	34	1560	139
0	NA	NA	NA	NA	NA	NA	NA	NA
0	NA	NA	NA	NA	NA	NA	NA	NA
0	236	378	112	383	307	34	1547	138
0	209	238	86	386	292	34	1567	152
0	242	322	113	383	311	34	1563	146
1	211	223	49	412	309	34	1567	162
0	192	428	50	372	279	37	1554	128
0	215	108	60	369	271	34	1548	143
0	137	263	33	351	236	37	1433	73
1	235	310	106	382	306	34	1539	124
0	210	129	44	403	125	35	1543	142
0	NA	NA	NA	NA	NA	NA	NA	NA
0	NA	NA	NA	NA	NA	NA	NA	NA
1	189	423	45	379	102	36	1566	124
0	102	287	32	309	199	38	1519	113
1	245	207	109	369	311	33	1558	135
0	173	492	43	374	85	33	1509	88
1	213	187	53	408	310	35	1553	153
0	222	101	57	395	283	34	1566	133
0	211	161	83	377	290	34	1569	153
0	190	364	86	365	271	35	1537	130
0	200	119	75	350	151	32	1515	97
0	NA	NA	NA	NA	NA	NA	NA	NA
0	164	643	89	325	226	41	1563	75
0	213	214	47	404	307	34	1569	164
0	176	133	59	338	123	35	1561	130
0	170	243	43	364	265	34	1548	106
0	125	312	41	329	218	37	1539	88
1	225	170	61	402	318	35	1556	138
0	203	314	98	370	281	34	1559	150
1	241	208	106	361	306	33	1535	122
0	NA	NA	NA	NA	NA	NA	NA	NA
1	212	225	66	390	300	34	1556	133
0	135	395	47	330	225	36	1555	97
1	207	221	85	382	290	34	1569	146
1	229	430	111	380	303	33	1554	145
0	170	513	49	352	259	40	1513	90
1	176	395	73	350	256	34	1557	124
0	202	245	81	375	284	35	1565	141
1	197	454	46	379	107	38	1521	116
0	244	235	116	366	309	34	1556	132
0	NA	NA	NA	NA	NA	NA	NA	NA
0	NA	NA	NA	NA	NA	NA	NA	NA
0	127	438	49	322	217	38	1559	104
0	214	208	46	406	309	34	1570	165
1	206	308	46	397	127	34	1563	150
0	121	560	49	308	207	37	1560	96
1	204	392	44	391	112	35	1509	122
0	208	193	77	377	289	34	1563	141
0	198	352	90	376	281	35	1548	121
0	118	362	33	320	213	35	1522	93
0	186	116	34	394	98	36	1519	128
0	189	417	46	381	103	35	1560	135
1	171	401	44	370	263	36	1530	116
0	222	189	64	393	311	34	1549	129
0	NA	NA	NA	NA	NA	NA	NA	NA
0	203	238	77	375	285	34	1564	134
0	NA	NA	NA	NA	NA	NA	NA	NA
0	210	117	41	407	124	35	1535	100
0	176	574	95	343	242	35	1506	83
1	211	175	79	380	290	34	1566	155
0	189	485	99	361	260	34	1531	110
0	NA	NA	NA	NA	NA	NA	NA	NA
1	212	163	83	381	292	34	1568	156
0	197	285	74	371	280	35	1563	138
0	226	393	102	354	288	35	1554	103
0	143	544	46	334	233	33	1454	88
0	195	316	77	374	280	35	1564	141
1	215	213	45	408	310	34	1568	166
1	226	129	49	421	126	34	1514	123
1	219	113	60	379	277	34	1559	135
0	NA	NA	NA	NA	NA	NA	NA	NA
1	222	126	61	388	307	34	1564	139
0	180	143	69	344	128	35	1559	132
1	217	214	65	393	306	34	1560	136
0	107	259	42	318	209	39	1556	120
0	196	104	61	350	140	37	1512	104
0	228	134	52	416	324	33	1545	128
0	NA	NA	NA	NA	NA	NA	NA	NA
0	215	108	70	373	289	34	1568	159
1	NA	NA	NA	NA	NA	NA	NA	NA
0	218	131	56	406	313	34	1557	134
0	209	377	40	398	303	35	1567	155
0	108	470	49	306	197	37	1533	107
0	182	221	88	319	241	34	1535	81
0	212	114	61	369	268	33	1550	126
0	148	390	62	333	233	34	1511	98
0	76	606	39	268	164	39	1555	100
0	NA	NA	NA	NA	NA	NA	NA	NA
0	110	232	35	318	214	37	1547	116
1	251	260	114	371	315	33	1558	145
0	183	389	59	362	268	37	1556	113
0	NA	NA	NA	NA	NA	NA	NA	NA
1	255	376	111	392	319	33	1535	129
0	202	322	97	375	284	35	1557	145
0	110	367	38	311	202	33	1532	90
0	99	580	38	292	188	34	1519	96
1	202	338	59	379	288	36	1513	134
0	108	237	38	317	210	39	1560	123
0	217	137	45	409	134	35	1566	133
1	197	354	44	395	120	36	1489	118
1	248	471	115	390	307	32	1560	123
0	NA	NA	NA	NA	NA	NA	NA	NA
0	212	124	48	400	309	35	1557	98
0	224	154	82	369	293	33	1561	122
0	NA	NA	NA	NA	NA	NA	NA	NA
0	NA	NA	NA	NA	NA	NA	NA	NA
0	241	313	111	385	310	34	1561	145
1	209	218	46	401	302	37	1546	142
1	203	325	55	390	293	35	1563	154
0	NA	NA	NA	NA	NA	NA	NA	NA
1	168	520	45	360	83	33	1521	94
0	182	461	87	355	259	35	1522	113
0	104	639	40	295	192	38	1568	110
0	NA	NA	NA	NA	NA	NA	NA	NA
0	94	479	39	286	183	38	1557	120
0	223	67	58	418	287	34	1567	134
0	155	596	49	336	242	37	1542	78
0	210	55	85	373	264	33	1563	148
1	205	261	66	382	293	33	1522	108
0	184	183	66	328	244	36	1559	85
0	242	406	111	376	305	34	1557	134
0	205	272	74	389	293	35	1568	149
1	240	175	93	379	309	33	1570	148
0	211	431	107	363	278	35	1560	136
0	223	507	103	378	280	35	1525	113
1	167	475	76	339	243	34	1527	108
0	213	99	64	363	164	33	1496	118
0	168	443	99	349	239	38	1541	116
1	214	236	45	408	309	34	1563	162
0	210	212	55	407	306	34	1565	157
0	225	457	105	388	297	35	1520	116
0	225	79	59	417	324	34	1555	133
0	NA	NA	NA	NA	NA	NA	NA	NA
0	96	300	38	303	195	39	1563	115
0	196	91	69	366	250	31	1559	109
0	224	119	74	370	292	35	1531	88
0	NA	NA	NA	NA	NA	NA	NA	NA
0	201	200	97	334	261	35	1532	90
0	198	406	50	379	287	34	1564	143
1	222	107	60	397	282	34	1557	131
0	120	306	40	307	43	35	1574	66
0	209	448	34	404	128	35	1567	156
0	NA	NA	NA	NA	NA	NA	NA	NA
0	180	401	76	356	261	36	1550	134
0	NA	NA	NA	NA	NA	NA	NA	NA
0	226	74	59	401	286	33	1568	142
0	204	292	64	392	294	35	1566	150
0	111	362	37	313	204	31	1518	76
1	214	137	51	407	311	36	1545	123
1	200	317	67	373	286	35	1563	147
0	207	115	69	351	251	33	1569	135
0	178	386	74	352	258	35	1562	134
1	220	95	68	374	292	32	1551	123
0	231	204	93	377	302	34	1569	138
0	243	193	98	376	311	34	1568	146
0	220	494	105	374	279	38	1534	107
0	202	338	45	394	124	35	1552	139
0	227	103	57	403	287	34	1556	139
0	102	269	36	310	204	38	1563	116
1	202	301	45	391	124	36	1563	149
1	192	412	45	385	104	36	1554	125
0	175	143	62	329	124	36	1550	113
1	204	304	62	382	293	35	1564	159
0	126	309	45	326	217	34	1523	107
0	212	244	46	405	133	34	1566	161
0	182	518	82	357	258	36	1525	114
0	212	254	44	405	133	35	1566	159
1	226	128	49	421	127	34	1513	125
0	218	139	77	372	290	34	1567	137
0	96	557	46	289	182	38	1558	110
0	220	131	84	374	293	33	1547	131
1	196	429	104	367	270	36	1539	128
0	215	179	55	406	310	34	1565	151
1	191	215	64	350	270	35	1579	90
0	125	500	51	317	212	39	1519	92
0	98	455	47	295	192	38	1566	115
0	108	363	53	312	201	38	1562	126
0	NA	NA	NA	NA	NA	NA	NA	NA
0	220	456	103	373	289	34	1567	133
0	144	257	41	334	237	34	1511	94
0	NA	NA	NA	NA	NA	NA	NA	NA
0	211	112	53	400	307	35	1553	113
0	203	114	69	351	152	34	1554	111
0	197	317	74	371	281	35	1560	150
0	NA	NA	NA	NA	NA	NA	NA	NA
0	167	354	75	348	250	35	1553	100
0	146	225	42	343	241	36	1557	111
0	179	167	41	370	96	33	1537	94
0	212	178	66	379	294	34	1563	127
0	187	329	48	384	280	35	1564	137
0	214	71	71	368	153	32	1548	105
0	NA	NA	NA	NA	NA	NA	NA	NA
0	162	175	42	364	260	35	1533	130
0	225	80	63	399	285	34	1568	138
0	246	212	97	377	314	33	1570	143
0	173	213	44	375	269	37	1529	116
0	251	177	100	378	318	34	1570	145
0	NA	NA	NA	NA	NA	NA	NA	NA
0	221	93	64	388	280	34	1566	137
0	207	263	74	390	295	35	1567	151
0	207	258	64	387	298	35	1556	143
0	NA	NA	NA	NA	NA	NA	NA	NA
1	201	317	63	382	289	35	1556	144
1	183	252	44	382	279	36	1561	109
0	244	330	118	369	309	34	1557	132
0	110	353	54	315	203	38	1563	131
1	216	159	53	396	308	35	1553	112
0	NA	NA	NA	NA	NA	NA	NA	NA
0	191	116	70	329	150	34	1552	105
1	196	370	46	389	119	34	1547	135
1	247	197	113	361	310	34	1559	141
0	179	178	60	325	127	36	1510	89
1	173	498	45	364	88	39	1526	107
0	118	329	43	321	210	38	1567	124
0	210	228	58	393	303	35	1553	131
0	99	281	36	306	200	38	1569	114
0	230	545	105	382	283	35	1549	105
0	119	338	40	325	217	38	1563	125
0	215	224	45	408	309	34	1564	163
1	237	418	106	377	299	35	1566	130
1	206	237	56	399	301	35	1558	148
1	198	275	51	386	291	36	1500	117
0	226	80	62	421	326	34	1562	143
0	NA	NA	NA	NA	NA	NA	NA	NA
0	207	255	60	396	300	35	1564	146
0	223	81	60	413	286	34	1553	118
0	186	169	59	335	134	35	1552	104
0	92	516	47	288	180	38	1560	108
0	195	441	45	382	104	35	1531	111
0	135	523	60	307	214	36	1521	82
1	199	232	50	396	294	35	1560	139
0	NA	NA	NA	NA	NA	NA	NA	NA
0	214	124	75	374	291	34	1569	157
0	111	227	39	322	214	38	1557	134
0	230	131	61	412	324	34	1567	153
0	131	292	42	336	226	28	1486	79
1	188	250	46	393	109	37	1515	94
0	NA	NA	NA	NA	NA	NA	NA	NA
1	192	404	46	382	105	35	1559	136
1	199	356	46	392	111	35	1537	141
0	122	207	43	337	226	38	1553	136
0	235	473	112	384	293	35	1545	136
1	201	322	64	381	288	35	1556	141
1	174	444	52	353	260	38	1555	83
0	199	124	79	348	260	32	1547	104
0	209	479	33	406	128	34	1565	157
0	218	333	103	364	286	34	1560	146
1	204	380	45	390	124	28	1492	135
0	215	174	52	404	310	35	1562	141
0	109	416	47	306	197	37	1557	107
0	163	330	61	354	252	33	1519	115
0	230	128	54	415	324	34	1567	144
0	NA	NA	NA	NA	NA	NA	NA	NA
0	225	181	87	373	296	34	1558	129
0	227	138	60	397	315	34	1550	141
0	245	192	104	372	312	33	1565	144
0	206	262	72	390	295	34	1562	145
0	98	295	40	304	197	39	1565	118
1	203	307	63	386	292	35	1562	157
1	216	100	64	373	289	33	1562	136
1	200	344	60	374	285	36	1559	141
0	212	100	61	363	267	34	1570	140
0	227	88	58	407	289	34	1570	140
0	NA	NA	NA	NA	NA	NA	NA	NA
0	198	300	69	379	285	35	1566	138
0	202	316	102	371	280	35	1564	153
0	NA	NA	NA	NA	NA	NA	NA	NA
0	148	403	47	351	241	36	1545	130
1	226	147	80	372	296	33	1543	116
0	NA	NA	NA	NA	NA	NA	NA	NA
0	79	545	38	275	169	39	1552	120
0	208	199	93	380	289	34	1551	148
0	NA	NA	NA	NA	NA	NA	NA	NA
0	233	113	55	412	325	34	1569	151
0	196	103	60	350	140	34	1570	91
0	167	334	95	345	244	37	1564	135
1	193	371	62	368	278	30	1533	125
0	87	541	39	274	174	39	1561	115
0	210	111	37	419	120	36	1500	125
1	205	252	83	377	286	33	1521	127
0	200	515	98	365	265	35	1521	79
0	205	449	102	379	277	37	1532	123
0	208	294	45	400	129	35	1563	152
1	137	575	64	298	211	39	1569	67
1	200	313	84	378	284	35	1569	138
1	222	150	82	371	292	32	1541	100
0	170	188	31	393	276	33	1392	84
0	127	248	54	338	228	37	1563	137
0	217	129	49	416	317	34	1564	145
0	161	201	41	351	80	35	1563	106
0	201	293	75	385	289	35	1567	148
0	208	116	70	352	252	33	1569	136
1	226	185	91	374	297	34	1556	131
1	205	317	47	396	127	36	1549	141
0	208	114	66	353	253	33	1569	137
0	195	446	47	374	284	35	1551	110
1	242	281	113	390	313	33	1557	142
0	213	175	53	407	309	34	1566	160
0	194	96	60	350	140	34	1522	110
1	220	151	47	414	136	34	1545	111
1	168	452	84	342	246	36	1542	101
1	208	289	46	401	129	35	1551	145
0	207	260	73	389	294	35	1565	151
0	230	127	59	405	321	34	1565	145
0	214	185	53	409	310	35	1565	149
0	NA	NA	NA	NA	NA	NA	NA	NA
0	207	145	87	344	268	33	1517	90
0	201	125	76	341	261	34	1564	113
0	126	365	46	330	218	38	1560	118
1	213	238	46	406	134	34	1543	151
0	103	269	39	315	204	37	1538	116
1	204	188	76	366	280	34	1562	134
0	223	94	55	417	321	33	1564	137
0	210	189	50	396	303	34	1547	128
0	119	211	42	332	223	38	1558	134
1	206	205	49	404	303	35	1560	143
0	192	94	36	401	104	35	1547	154
0	244	389	113	370	306	38	1485	110
0	212	192	49	401	306	34	1560	135
0	117	342	46	324	209	38	1549	122
0	222	129	45	418	137	34	1559	152
1	213	239	46	405	133	35	1544	150
0	222	77	57	412	285	34	1556	126
1	196	486	125	361	266	35	1527	115
1	210	178	52	397	304	34	1557	126
1	215	190	65	388	302	35	1554	131
1	217	141	65	381	275	34	1565	139
1	210	507	31	407	128	34	1563	157
1	198	331	65	374	284	35	1563	141
1	211	170	51	396	304	33	1523	113
1	246	200	112	361	309	34	1536	126
0	214	127	73	357	268	33	1566	135
0	216	130	56	403	311	34	1552	121
0	194	86	73	329	152	34	1570	109
0	172	433	79	349	251	36	1548	125
1	213	174	52	409	309	34	1567	156
0	221	125	69	367	289	32	1555	94
1	207	297	47	399	130	35	1555	146
0	177	519	81	351	252	35	1518	122
0	100	353	34	306	194	38	1562	117
0	101	275	31	308	199	38	1553	104
1	207	222	65	380	291	32	1496	118
0	133	204	32	348	235	41	1409	81
0	188	87	71	347	239	34	1543	144
0	186	361	78	363	269	36	1541	123
0	81	593	46	269	168	39	1566	109
0	104	418	48	305	192	38	1549	104
0	169	500	45	367	77	35	1536	100
0	125	551	46	316	213	40	1481	97
0	211	87	63	357	264	34	1569	152
0	227	74	56	421	326	34	1558	146
1	180	276	51	360	270	35	1574	100
1	197	340	64	370	282	35	1549	139
0	179	154	41	375	94	35	1527	109
0	194	304	91	346	266	35	1568	124
0	195	479	48	371	282	34	1524	108
0	118	326	48	329	210	38	1546	125
0	230	131	61	412	324	34	1567	153
1	171	369	74	349	253	35	1502	101
0	206	110	72	351	267	34	1554	110
0	210	194	49	402	305	34	1556	143
0	166	175	59	326	114	35	1567	117
0	NA	NA	NA	NA	NA	NA	NA	NA
1	201	347	57	379	288	35	1477	143
1	231	142	81	374	299	34	1566	130
1	239	152	89	380	309	33	1570	149
1	202	196	44	404	121	34	1552	120
0	177	132	59	340	125	35	1566	131
0	163	543	80	339	235	37	1514	103
1	193	352	65	365	276	35	1533	140
0	NA	NA	NA	NA	NA	NA	NA	NA
0	201	280	84	378	284	35	1567	142
0	231	93	56	411	292	34	1542	133
0	123	533	48	312	212	40	1530	103
0	121	203	41	333	224	37	1568	135
0	186	167	38	397	97	36	1540	117
0	229	145	78	372	298	34	1565	130
0	245	212	110	357	307	35	1558	120
0	198	359	108	352	267	35	1568	140
0	189	259	48	387	284	35	1542	136
0	118	519	63	295	196	43	1527	73
0	NA	NA	NA	NA	NA	NA	NA	NA
1	240	440	105	382	301	34	1562	133
0	154	472	50	342	244	32	1514	99
1	211	186	82	382	292	33	1563	148
1	245	454	116	388	301	35	1527	119
0	208	107	40	409	119	30	1493	88
1	235	145	82	380	305	34	1565	147
0	207	133	90	352	270	34	1508	107
0	204	90	78	346	167	33	1566	126
0	174	450	51	356	264	36	1549	114
0	165	333	46	362	258	36	1565	104
1	178	382	73	353	259	34	1560	122
0	214	113	41	411	127	33	1533	116
0	NA	NA	NA	NA	NA	NA	NA	NA
0	197	143	68	345	258	37	1543	100
1	182	514	48	362	95	39	1545	101
0	166	328	92	346	244	37	1559	136
0	112	253	46	321	212	39	1550	110
1	213	218	46	403	308	34	1569	163
0	NA	NA	NA	NA	NA	NA	NA	NA
0	241	233	107	384	311	34	1568	145
1	210	223	46	403	304	31	1553	140
0	200	119	69	352	145	34	1523	112
0	112	345	35	318	207	38	1561	124
0	168	221	67	308	225	36	1563	82
1	225	186	91	375	297	34	1565	139
1	174	497	54	343	255	36	1571	120
1	206	184	46	408	306	34	1554	114
0	95	333	35	298	190	36	1513	106
1	206	308	59	391	296	35	1555	159
0	234	142	87	381	305	34	1558	147
0	216	100	65	373	289	33	1563	144
0	195	321	73	377	282	35	1566	133
1	194	388	45	387	116	36	1507	129
0	NA	NA	NA	NA	NA	NA	NA	NA
1	210	233	64	390	298	34	1558	133
0	228	152	85	375	298	34	1558	138
0	NA	NA	NA	NA	NA	NA	NA	NA
0	229	135	58	406	321	34	1566	148
0	188	434	50	367	275	37	1547	114
0	115	536	51	305	202	38	1549	108
0	NA	NA	NA	NA	NA	NA	NA	NA
0	228	141	61	410	323	34	1566	151
1	NA	NA	NA	NA	NA	NA	NA	NA
0	NA	NA	NA	NA	NA	NA	NA	NA
0	210	198	49	405	306	35	1534	157
0	112	327	51	318	209	37	1566	129
0	209	104	67	359	162	35	1524	119
1	191	490	105	363	262	37	1530	107
0	126	319	49	338	219	37	1551	127
0	206	109	67	354	157	34	1561	119
0	207	185	46	411	125	34	1555	121
0	172	207	43	360	92	35	1552	99
0	223	60	60	401	282	33	1569	147
0	152	246	38	357	250	39	1430	91
0	231	124	53	415	326	34	1565	138
1	206	276	62	395	296	35	1556	143
0	176	372	62	358	261	35	1541	106
0	226	77	82	411	143	33	1569	147
0	245	394	113	372	307	34	1547	128
0	195	111	66	334	154	34	1553	110
1	206	267	66	389	296	35	1558	142
0	NA	NA	NA	NA	NA	NA	NA	NA
0	NA	NA	NA	NA	NA	NA	NA	NA
1	200	321	67	375	285	36	1557	142
1	187	356	69	363	271	39	1448	128
0	221	135	56	388	307	34	1558	137
1	203	236	50	399	298	34	1546	143
0	250	184	94	381	318	33	1570	143
0	137	607	44	332	226	37	1537	95
0	165	238	70	304	221	40	1525	64
0	242	243	108	385	313	34	1568	146
0	NA	NA	NA	NA	NA	NA	NA	NA
0	186	330	50	381	281	35	1553	137
0	212	151	81	377	290	34	1569	154
0	217	98	66	368	275	33	1557	131
1	199	354	108	355	270	35	1568	141
0	244	211	107	376	312	33	1566	142
1	253	259	110	374	317	33	1569	147
0	151	240	40	358	248	38	1477	88
1	222	195	62	392	312	34	1547	123
0	93	573	42	285	184	39	1557	117
1	187	259	46	395	284	33	1534	113
1	223	154	64	409	320	34	1566	147
1	208	299	46	399	128	35	1538	141
0	225	98	49	423	325	33	1543	138
0	182	133	62	320	141	34	1553	96
0	153	232	31	371	256	33	1447	79
0	222	130	64	388	307	34	1561	140
0	196	199	45	393	114	35	1562	133
0	130	229	48	343	234	36	1564	136
0	187	254	46	387	283	36	1520	131
1	177	308	49	368	270	32	1536	100
0	202	321	98	374	284	35	1559	145
1	208	255	64	396	299	35	1563	151
0	202	288	68	386	291	35	1554	143
0	221	123	57	391	308	33	1546	125
1	214	229	44	407	308	35	1568	160
0	234	108	53	414	326	34	1565	149
0	NA	NA	NA	NA	NA	NA	NA	NA
0	NA	NA	NA	NA	NA	NA	NA	NA
0	188	409	41	395	111	34	1466	97
0	191	106	78	347	142	34	1554	102
1	220	128	60	387	306	35	1560	132
0	NA	NA	NA	NA	NA	NA	NA	NA
0	NA	NA	NA	NA	NA	NA	NA	NA
0	209	370	40	399	303	35	1569	156
1	201	417	45	388	108	33	1483	95
1	201	341	59	375	286	36	1554	144
0	241	228	107	361	305	33	1540	114
0	NA	NA	NA	NA	NA	NA	NA	NA
0	240	492	107	380	298	34	1554	130
0	186	403	89	360	267	35	1555	117
0	166	455	81	339	243	35	1549	115
1	206	379	43	392	299	35	1554	143
1	168	474	71	335	247	31	1495	82
0	93	353	36	295	187	39	1571	118
0	202	127	69	353	151	34	1557	134
0	102	382	43	306	193	39	1553	117
0	193	470	99	364	266	36	1534	119
0	190	345	86	368	273	35	1562	137
0	175	437	82	342	252	31	1544	107
1	211	182	81	382	292	34	1560	152
0	168	410	54	352	256	35	1551	101
0	198	420	47	379	286	35	1565	142
0	211	187	49	405	307	34	1566	149
0	192	380	91	367	273	35	1552	120
0	156	401	47	355	248	35	1547	102
0	128	629	44	321	216	41	1481	61
0	NA	NA	NA	NA	NA	NA	NA	NA
1	244	227	118	357	306	34	1562	136
0	NA	NA	NA	NA	NA	NA	NA	NA
0	200	409	114	359	269	35	1559	134
0	220	108	56	391	280	34	1552	129
1	209	181	48	399	304	33	1550	125
0	180	172	60	326	128	35	1492	88
1	216	154	47	409	134	35	1515	105
0	NA	NA	NA	NA	NA	NA	NA	NA
0	228	132	52	410	321	34	1561	135
1	212	254	44	405	133	34	1567	159
0	186	148	59	338	134	35	1559	119
0	178	163	40	374	93	34	1547	118
1	198	277	87	358	274	35	1558	133
0	211	127	77	357	265	33	1569	138
0	197	561	98	351	255	38	1555	84
0	203	512	97	370	268	36	1547	111
0	215	190	47	407	310	34	1561	168
0	107	530	51	299	193	38	1555	109
0	209	299	44	402	304	34	1567	157
0	175	192	42	363	94	40	1509	104
1	218	128	76	373	291	34	1560	138
0	NA	NA	NA	NA	NA	NA	NA	NA
0	85	588	40	271	171	39	1566	98
0	73	484	36	268	162	38	1560	103
0	188	177	91	325	246	34	1556	89
0	107	310	39	312	203	39	1550	121
0	195	438	118	356	265	35	1547	119
0	NA	NA	NA	NA	NA	NA	NA	NA
0	187	367	73	366	271	35	1547	127
0	237	484	110	384	294	34	1564	137
0	231	115	57	406	321	34	1559	144
1	163	520	58	328	241	39	1529	94
1	248	229	115	365	312	34	1566	143
0	183	453	53	358	267	36	1558	131
0	209	97	65	355	167	34	1568	130
0	190	377	100	348	261	35	1562	133
0	216	130	94	352	280	34	1507	94
0	195	473	102	367	266	36	1514	118
0	209	67	70	365	153	33	1545	124
0	167	157	40	368	265	35	1555	138
1	202	304	69	376	287	35	1561	152
0	181	306	50	374	274	37	1567	123
0	113	345	48	322	203	37	1544	113
0	228	55	60	418	287	33	1570	147
0	184	427	45	376	279	36	1522	103
0	232	607	104	386	286	33	1521	119
0	215	511	102	372	275	37	1542	105
0	245	276	132	364	309	34	1562	141
0	181	157	39	376	98	36	1541	131
1	210	301	43	401	129	35	1525	138
0	196	465	103	368	267	34	1529	122
0	230	128	59	407	322	34	1558	148
0	160	372	75	340	241	35	1552	105
0	207	258	89	387	293	34	1561	142
0	240	243	106	362	304	34	1564	125
0	221	126	46	414	138	35	1559	140
0	66	525	37	259	154	39	1551	107
0	211	226	48	411	309	34	1563	159
0	NA	NA	NA	NA	NA	NA	NA	NA
0	207	390	43	396	299	35	1562	158
0	241	229	110	357	305	34	1562	124
0	172	160	58	325	121	36	1558	91
0	181	107	59	338	231	35	1508	134
0	227	355	100	375	297	35	1560	148
0	201	201	76	361	276	35	1559	139
0	221	143	54	405	315	35	1565	131
0	NA	NA	NA	NA	NA	NA	NA	NA
0	NA	NA	NA	NA	NA	NA	NA	NA
0	168	485	68	336	245	35	1559	118
1	209	195	79	377	288	33	1555	144
0	211	101	72	358	266	34	1565	136
0	177	155	41	374	93	37	1532	106
0	226	103	51	423	125	33	1545	141
0	NA	NA	NA	NA	NA	NA	NA	NA
0	126	596	43	324	215	38	1560	107
0	NA	NA	NA	NA	NA	NA	NA	NA
0	174	601	96	335	238	39	1567	90
0	238	497	108	376	296	34	1549	125
0	184	93	69	342	235	35	1529	138
0	204	118	65	352	154	34	1567	129
0	231	321	105	377	301	35	1539	126
1	207	158	70	368	283	34	1562	137
0	NA	NA	NA	NA	NA	NA	NA	NA
0	107	237	33	315	207	38	1563	119
1	183	550	103	349	251	38	1528	105
0	218	191	63	401	312	34	1562	140
0	212	239	56	409	307	34	1570	161
0	223	90	68	371	273	34	1547	108
1	200	356	56	378	286	35	1470	138
0	120	209	43	335	224	38	1559	137
0	NA	NA	NA	NA	NA	NA	NA	NA
0	207	106	64	354	159	34	1569	131
1	201	345	45	392	122	35	1561	144
0	NA	NA	NA	NA	NA	NA	NA	NA
0	219	186	88	372	292	34	1568	139
0	230	185	91	377	301	34	1564	140
0	215	56	77	386	271	33	1566	148
0	185	381	89	358	265	35	1564	133
1	223	606	111	363	280	33	1570	101
1	248	198	109	360	311	NA	1545	127
1	193	510	115	360	263	36	1540	124
0	154	475	79	324	229	37	1558	122
0	227	55	62	425	291	33	1570	145
0	219	88	65	369	167	34	1553	98
0	NA	NA	NA	NA	NA	NA	NA	NA
0	210	201	53	408	308	36	1564	154
0	201	109	35	402	114	35	1512	142
0	NA	NA	NA	NA	NA	NA	NA	NA
0	NA	NA	NA	NA	NA	NA	NA	NA
0	NA	NA	NA	NA	NA	NA	NA	NA
0	135	351	48	339	227	37	1560	129
1	203	298	72	376	289	35	1562	154
0	229	86	52	417	292	34	1558	131
1	189	424	45	379	102	36	1565	129
0	136	614	44	330	224	33	1544	91
1	198	340	105	353	268	35	1556	139
0	176	214	67	319	236	38	1580	74
0	124	179	39	338	228	37	1563	121
0	202	264	88	351	272	35	1563	114
1	214	156	48	412	312	34	1563	147
0	NA	NA	NA	NA	NA	NA	NA	NA
0	116	524	50	307	202	40	1557	112
1	213	111	65	370	286	33	1562	138
0	115	341	45	318	206	38	1563	126
1	188	363	86	363	269	36	1558	135
0	118	589	44	312	207	39	1542	91
1	217	172	62	386	301	35	1553	132
0	NA	NA	NA	NA	NA	NA	NA	NA
0	201	308	87	379	285	35	1569	137
0	NA	NA	NA	NA	NA	NA	NA	NA
0	225	409	103	376	295	35	1557	142
0	NA	NA	NA	NA	NA	NA	NA	NA
0	226	76	60	422	325	34	1562	143
0	106	251	40	317	208	38	1565	120
1	208	240	82	386	292	34	1566	152
0	114	213	39	325	218	38	1566	120
0	NA	NA	NA	NA	NA	NA	NA	NA
0	158	247	35	369	258	40	1470	81
1	229	145	78	372	298	34	1565	130
1	201	295	68	384	289	35	1553	138
1	198	380	53	378	286	35	1528	139
0	NA	NA	NA	NA	NA	NA	NA	NA
0	NA	NA	NA	NA	NA	NA	NA	NA
1	211	180	49	399	305	35	1554	133
0	195	78	80	354	246	33	1552	113
1	241	233	107	384	311	34	1568	145
1	227	82	65	403	287	34	1568	140
0	NA	NA	NA	NA	NA	NA	NA	NA
1	251	379	111	387	316	33	1553	118
0	178	133	61	332	127	35	1545	98
0	175	186	37	378	89	33	1551	101
1	168	472	84	340	245	34	1515	96
0	197	101	73	350	147	34	1544	107
0	171	345	47	374	265	36	1565	128
0	165	346	95	341	240	37	1560	122
0	189	590	92	348	249	36	1571	88
0	215	197	63	389	302	36	1531	127
1	218	192	62	389	306	36	1536	112
0	203	88	73	342	162	33	1554	121
0	NA	NA	NA	NA	NA	NA	NA	NA
0	NA	NA	NA	NA	NA	NA	NA	NA
0	222	121	46	414	122	34	1560	132
1	242	454	108	383	302	34	1558	136
1	208	231	45	399	302	33	1526	141
0	168	645	89	328	229	38	1560	79
0	NA	NA	NA	NA	NA	NA	NA	NA
0	210	107	67	357	160	34	1569	139
1	206	300	64	378	293	35	1564	156
0	155	220	58	312	107	32	1498	81
0	194	398	50	376	283	34	1525	123
0	77	625	41	266	165	39	1550	100
0	199	84	65	356	145	34	1513	115
0	224	64	59	418	288	34	1568	139
0	203	278	85	381	286	35	1568	145
0	164	352	58	354	253	37	1539	127
0	205	254	58	394	298	35	1562	148
0	122	270	51	332	223	37	1565	137
0	232	547	106	376	287	33	1525	106
1	213	218	46	403	308	34	1569	163
0	133	346	52	338	227	37	1550	133
0	205	111	66	349	163	33	1568	132
1	212	175	51	407	308	34	1564	134
0	251	175	98	378	318	33	1569	145
0	228	74	55	414	291	33	1566	142
0	164	205	41	365	260	36	1527	133
0	NA	NA	NA	NA	NA	NA	NA	NA
0	NA	NA	NA	NA	NA	NA	NA	NA
0	95	445	44	293	183	40	1563	104
0	108	362	51	312	203	38	1568	134
1	197	340	63	375	283	36	1554	133
0	129	572	48	317	217	35	1532	79
0	92	315	35	296	192	41	1554	105
1	203	313	98	371	282	35	1562	149
0	158	361	82	338	238	37	1532	122
0	221	82	65	383	279	34	1568	145
0	179	379	75	353	260	35	1563	134
0	201	125	40	399	114	32	1519	87
0	203	164	97	338	264	35	1539	107
1	207	253	69	387	294	35	1552	135
1	177	321	83	361	261	35	1527	124
0	236	204	95	381	307	36	1543	134
0	106	269	44	314	206	38	1565	116
0	102	404	34	299	23	40	1582	91
0	190	137	40	386	105	33	1507	117
1	209	199	82	380	290	34	1558	141
0	131	548	58	302	209	39	1524	83
0	209	118	72	358	266	33	1558	127
0	169	190	43	360	86	35	1551	107
1	214	128	71	369	286	31	1548	118
0	NA	NA	NA	NA	NA	NA	NA	NA
0	182	295	53	379	276	36	1553	137
0	209	198	52	401	305	34	1559	146
0	210	132	71	356	265	34	1570	140
0	114	300	38	320	211	38	1563	121
0	202	121	66	352	151	32	1504	92
0	123	236	53	335	224	38	1561	130
1	196	355	61	372	282	33	1543	134
0	NA	NA	NA	NA	NA	NA	NA	NA
0	203	302	64	390	292	35	1563	149
0	NA	NA	NA	NA	NA	NA	NA	NA
0	234	476	109	383	289	35	1565	131
0	172	190	38	376	86	37	1531	96
1	216	155	47	410	133	34	1546	110
1	199	327	65	374	285	36	1554	136
1	214	232	45	407	308	34	1568	160
1	226	99	55	404	286	32	1549	117
1	204	325	46	395	127	35	1552	140
1	203	308	62	389	293	35	1559	157
0	213	181	51	409	310	34	1567	155
1	200	327	63	375	286	35	1489	144
0	NA	NA	NA	NA	NA	NA	NA	NA
0	223	105	54	411	319	34	1558	123
0	217	121	43	411	132	35	1554	145
0	208	131	87	356	272	36	1472	93
1	204	187	77	369	281	32	1523	128
1	215	186	64	388	301	34	1563	143
0	220	109	51	412	319	35	1509	114
0	222	134	57	389	308	34	1559	139
0	220	139	78	374	292	34	1563	143
0	255	194	107	383	323	33	1570	145
0	196	294	91	350	268	35	1565	127
0	209	335	43	396	302	34	1566	152
0	219	139	48	412	120	35	1559	123
0	174	169	39	374	90	35	1533	132
1	218	118	61	379	275	34	1558	133
1	134	306	45	334	226	38	1547	92
0	NA	NA	NA	NA	NA	NA	NA	NA
0	NA	NA	NA	NA	NA	NA	NA	NA
1	194	408	111	355	265	36	1550	126
0	216	161	50	410	312	34	1565	147
0	197	115	73	349	146	35	1525	100
0	205	131	66	352	148	35	1531	107
0	123	345	50	332	215	38	1558	128
0	220	120	56	383	279	34	1559	132
1	209	163	78	374	286	34	1552	147
1	181	316	77	365	267	36	1518	115
1	187	432	45	377	101	36	1574	135
1	253	286	110	376	318	34	1555	130
0	226	131	57	405	318	35	1537	125
1	191	362	85	366	272	35	1542	133
0	203	248	86	367	280	34	1559	138
0	203	320	58	389	293	35	1555	153
1	197	473	47	374	286	34	1487	102
1	198	331	65	374	284	35	1563	141
1	228	141	80	373	297	35	1556	126
0	170	153	65	330	119	36	1552	105
0	236	444	109	386	291	35	1550	133
0	175	591	98	337	240	35	1563	101
0	147	484	82	316	220	32	1514	100
1	220	154	63	388	306	34	1553	134
0	236	150	87	381	306	33	1569	148
1	217	123	58	383	276	34	1541	126
0	165	210	32	385	269	38	1411	86
1	212	175	81	381	292	34	1565	154
0	112	366	48	319	202	36	1543	114
0	184	375	83	357	265	35	1566	129
0	108	257	42	318	209	38	1561	125
1	214	232	44	406	135	34	1554	155
0	250	425	112	392	312	34	1551	122
0	200	85	61	369	254	34	1544	130
0	193	84	74	352	244	35	1547	111
1	174	340	73	357	259	36	1544	108
1	123	365	44	308	212	37	1531	74
0	219	121	57	381	278	34	1558	134
0	198	336	102	352	268	35	1566	142
1	207	328	49	398	299	33	1556	148
0	69	568	39	259	156	39	1555	118
1	215	124	66	370	287	34	1564	133
1	196	344	64	372	281	36	1549	135
1	242	292	112	390	313	34	1561	145
1	224	138	47	417	123	32	1551	115
1	202	262	86	379	286	35	1562	144
1	197	363	59	370	281	36	1549	128
1	205	226	51	401	300	34	1552	147
0	187	360	76	363	269	35	1543	138
0	95	307	34	299	197	40	1556	111
1	198	357	45	393	121	34	1517	126
1	175	512	82	349	251	37	1511	120
1	222	140	61	388	307	34	1558	136
0	193	334	78	372	277	35	1510	123
0	232	109	54	408	322	33	1553	143
1	204	271	63	380	293	35	1549	122
0	171	148	63	326	121	36	1560	100
0	113	354	43	312	203	36	1564	114
1	200	257	84	375	282	35	1545	128
0	NA	NA	NA	NA	NA	NA	NA	NA
0	223	81	60	415	320	34	1565	132
0	162	440	40	367	254	35	1521	103
0	179	425	50	361	268	36	1554	104
1	212	224	65	389	300	34	1557	130
0	201	318	62	386	290	35	1564	152
0	179	166	40	371	95	35	1545	116
0	252	177	99	382	319	33	1570	143
0	228	79	62	410	290	33	1568	143
1	199	293	83	378	284	35	1555	133
1	208	248	66	386	295	35	1553	119
0	211	340	107	361	279	35	1563	141
0	232	82	61	416	294	34	1567	145
1	193	397	45	383	105	35	1558	133
0	168	548	88	344	239	38	1538	107
1	212	162	52	401	307	34	1557	115
0	227	271	100	372	297	34	1563	131
0	NA	NA	NA	NA	NA	NA	NA	NA
0	NA	NA	NA	NA	NA	NA	NA	NA
0	218	176	53	401	310	35	1564	130
1	207	207	50	397	301	35	1542	126
0	137	152	39	355	243	37	1551	129
0	130	213	42	343	232	38	1546	125
0	NA	NA	NA	NA	NA	NA	NA	NA
0	213	78	65	361	267	34	1569	150
0	184	377	76	362	268	35	1527	124
0	162	373	48	350	253	33	1566	88
0	125	201	44	340	229	37	1548	136
1	172	455	76	341	251	37	1549	126
0	173	253	44	369	268	35	1553	109
0	132	382	52	332	225	37	1557	126
0	230	380	102	360	294	32	1541	108
0	238	494	107	377	297	36	1558	127
0	246	242	120	364	310	34	1564	144
1	201	365	45	387	121	35	1543	136
0	178	159	36	379	92	37	1525	101
0	NA	NA	NA	NA	NA	NA	NA	NA
0	220	163	53	408	315	34	1558	142
1	199	201	75	356	272	35	1557	122
1	210	231	64	390	297	35	1558	127
0	214	110	73	371	288	33	1569	159
0	NA	NA	NA	NA	NA	NA	NA	NA
0	214	184	52	401	308	34	1556	135
0	NA	NA	NA	NA	NA	NA	NA	NA
0	157	519	43	354	247	39	1500	84
0	234	577	108	381	291	34	1565	106
1	156	443	44	354	247	36	1548	125
0	115	644	42	308	203	38	1542	105
0	228	89	57	407	289	34	1566	138
0	NA	NA	NA	NA	NA	NA	NA	NA
0	224	121	55	393	310	34	1562	141
0	246	314	122	367	309	34	1560	140
0	150	392	67	331	233	37	1547	123
1	202	462	119	362	271	36	1508	100
1	214	229	44	407	308	35	1568	160
0	NA	NA	NA	NA	NA	NA	NA	NA
0	NA	NA	NA	NA	NA	NA	NA	NA
0	NA	NA	NA	NA	NA	NA	NA	NA
0	101	275	41	310	203	38	1551	121
0	170	147	61	325	119	34	1560	108
0	119	323	44	326	218	38	1570	131
0	NA	NA	NA	NA	NA	NA	NA	NA
0	226	389	101	376	298	34	1564	150
1	205	228	48	397	300	35	1491	124
0	207	463	113	366	275	35	1535	109
0	225	116	59	395	312	34	1565	141
0	205	267	62	389	296	35	1553	143
0	189	360	87	364	271	35	1561	138
0	118	360	33	320	38	37	1554	112
0	188	117	72	342	138	33	1542	105
0	97	380	37	298	189	38	1568	129
0	198	107	71	338	156	34	1564	117
1	201	227	52	398	297	36	1551	137
0	204	343	106	354	272	35	1565	137
0	150	466	90	329	220	38	1556	101
0	163	185	57	325	236	38	1559	93
0	164	418	60	343	248	36	1521	88
0	219	468	101	377	289	35	1554	128
0	171	202	37	377	85	28	1496	80
0	206	334	50	397	298	34	1563	148
1	214	155	56	397	307	35	1559	115
1	207	277	45	402	302	34	1559	146
1	220	108	56	391	280	34	1550	127
0	179	287	47	383	275	35	1568	132
0	207	262	66	390	297	35	1549	143
0	NA	NA	NA	NA	NA	NA	NA	NA
0	NA	NA	NA	NA	NA	NA	NA	NA
0	NA	NA	NA	NA	NA	NA	NA	NA
0	191	323	83	365	273	35	1557	115
0	133	200	46	349	238	37	1565	145
1	203	330	57	383	291	35	1539	151
0	199	120	71	349	259	34	1551	102
1	208	318	54	394	298	35	1566	162
0	133	286	39	332	228	38	1555	107
0	94	494	49	291	184	39	1557	119
0	155	432	72	328	234	38	1543	91
1	233	332	104	359	297	31	1526	111
0	118	595	48	305	205	39	1547	87
0	193	342	87	370	276	35	1550	142
0	NA	NA	NA	NA	NA	NA	NA	NA
0	209	96	59	354	164	33	1567	136
0	209	152	77	373	286	34	1554	140
0	192	164	44	381	291	36	1559	126
0	218	86	60	372	274	34	1563	144
0	205	119	40	408	116	34	1526	138
0	107	256	37	319	210	38	1553	122
0	163	437	54	345	249	37	1522	101
0	NA	NA	NA	NA	NA	NA	NA	NA
0	209	203	70	377	290	35	1548	134
0	215	144	49	409	312	33	1540	124
0	203	143	91	348	266	34	1547	112
0	207	195	49	403	303	35	1564	148
0	199	286	74	375	283	35	1568	138
1	193	352	65	365	276	35	1533	140
0	NA	NA	NA	NA	NA	NA	NA	NA
0	NA	NA	NA	NA	NA	NA	NA	NA
0	NA	NA	NA	NA	NA	NA	NA	NA
0	145	267	36	348	243	41	1421	79
0	184	187	63	328	244	34	1570	98
0	163	169	34	364	78	34	1566	116
0	208	104	62	355	160	34	1570	132
0	128	468	61	310	210	33	1483	73
1	220	95	68	374	292	32	1551	123
0	NA	NA	NA	NA	NA	NA	NA	NA
0	212	120	76	362	275	35	1533	112
1	155	386	75	333	235	37	1565	114
0	95	359	37	297	189	40	1558	121
0	NA	NA	NA	NA	NA	NA	NA	NA
0	116	363	46	320	206	37	1553	116
0	NA	NA	NA	NA	NA	NA	NA	NA
0	87	453	38	281	176	36	1564	75
0	NA	NA	NA	NA	NA	NA	NA	NA
0	105	256	36	313	207	37	1548	125
0	NA	NA	NA	NA	NA	NA	NA	NA
0	234	528	107	373	290	34	1570	120
0	226	74	68	406	143	33	1570	147
1	220	195	63	393	309	35	1554	140
0	108	241	38	318	210	39	1552	114
0	198	98	70	352	148	34	1544	106
0	196	313	67	377	284	37	1549	124
0	119	430	49	316	207	38	1551	107
1	200	317	67	373	286	35	1563	147
0	193	361	63	366	277	37	1563	137
0	226	144	50	413	321	34	1563	139
0	NA	NA	NA	NA	NA	NA	NA	NA
0	199	349	110	364	272	35	1561	144
0	NA	NA	NA	NA	NA	NA	NA	NA
0	242	287	113	378	310	34	1562	142
1	212	247	53	410	306	34	1567	157
1	229	129	57	417	325	33	1549	148
0	234	106	58	412	326	34	1565	150
0	209	193	79	381	290	35	1558	144
1	211	117	65	369	285	33	1560	128
1	234	126	79	378	304	33	1555	135
0	212	116	61	365	267	35	1559	134
1	208	200	51	400	303	35	1552	137
0	188	107	74	348	137	35	1537	132
0	219	83	62	412	282	34	1562	123
1	225	689	103	378	279	37	1541	89
1	206	279	97	374	287	34	1564	151
0	NA	NA	NA	NA	NA	NA	NA	NA
0	219	70	72	378	275	34	1567	147
0	115	349	45	318	206	37	1558	121
0	196	212	46	395	294	36	1570	116
0	130	228	52	342	232	37	1565	139
1	195	479	123	361	265	36	1539	121
1	165	319	58	361	256	35	1560	128
0	208	212	66	381	292	34	1547	129
0	NA	NA	NA	NA	NA	NA	NA	NA
0	211	200	54	411	309	34	1566	162
1	213	204	63	389	300	34	1565	135
1	232	430	112	382	302	34	1562	134
0	219	124	47	411	121	35	1548	130
0	104	419	51	305	195	37	1557	122
0	163	329	83	347	245	36	1564	137
0	NA	NA	NA	NA	NA	NA	NA	NA
0	215	114	61	372	272	33	1549	129
0	253	264	107	374	318	33	1565	146
0	226	142	99	362	291	32	1506	81
0	101	422	40	299	191	38	1564	121
0	199	282	81	376	283	35	1557	134
0	108	264	45	316	208	39	1562	120
1	217	144	74	371	289	34	1566	137
0	216	86	63	367	168	33	1471	119
1	195	337	68	366	279	35	1568	148
0	NA	NA	NA	NA	NA	NA	NA	NA
1	206	300	64	378	293	35	1565	156
0	202	433	44	385	292	35	1564	138
0	223	122	88	357	289	34	1559	80
0	162	403	57	345	248	38	1537	106
0	211	96	77	366	275	34	1553	127
0	208	202	77	377	289	34	1552	138
1	201	217	49	399	297	35	1552	142
1	160	500	79	329	236	36	1549	105
0	NA	NA	NA	NA	NA	NA	NA	NA
1	205	200	49	401	301	35	1556	144
0	171	386	55	356	259	36	1525	105
1	203	368	47	391	296	37	1514	103
1	169	442	46	363	264	39	1464	89
1	238	417	111	375	297	35	1564	126
1	214	229	44	409	309	35	1566	161
1	246	225	120	362	309	34	1563	146
1	205	234	49	400	300	36	1521	147
0	209	76	61	351	261	33	1569	153
0	209	90	67	354	194	34	1568	135
0	NA	NA	NA	NA	NA	NA	NA	NA
1	210	179	80	364	283	35	1562	129
0	231	89	51	414	293	34	1557	141
1	195	360	59	371	280	33	1540	134
0	123	295	47	331	223	37	1566	131
0	125	391	51	326	216	37	1547	127
0	163	429	89	339	236	37	1553	135
0	NA	NA	NA	NA	NA	NA	NA	NA
1	215	97	59	368	271	34	1564	138
0	199	98	59	353	143	33	1531	98
0	212	223	55	412	308	34	1570	162
0	223	99	50	412	319	33	1549	120
0	109	232	37	319	211	38	1570	121
1	214	196	64	390	301	34	1565	139
1	233	80	55	418	295	33	1551	139
0	138	170	38	357	244	36	1546	122
1	205	299	66	380	293	35	1557	154
1	193	480	89	367	268	35	1539	123
0	240	273	118	359	304	32	1540	115
0	127	243	43	339	228	38	1571	124
0	222	116	59	395	310	35	1546	114
0	213	144	76	378	292	34	1569	156
0	168	178	41	360	266	35	1556	117
0	203	145	41	393	303	35	1550	135
0	NA	NA	NA	NA	NA	NA	NA	NA
1	202	327	58	380	290	35	1558	148
0	96	420	51	294	186	38	1569	117
0	NA	NA	NA	NA	NA	NA	NA	NA
0	221	137	78	374	293	34	1556	140
0	83	558	38	280	173	39	1550	117
0	104	248	35	309	206	40	1565	119
0	NA	NA	NA	NA	NA	NA	NA	NA
0	225	173	87	374	296	34	1560	137
0	149	245	43	335	69	38	1559	102
1	246	244	125	362	309	34	1559	144
0	166	447	84	341	244	36	1545	123
0	221	279	98	367	291	35	1560	134
0	NA	NA	NA	NA	NA	NA	NA	NA
0	151	583	77	316	224	37	1569	87
0	208	373	42	401	300	33	1556	148
1	218	462	103	373	287	36	1551	120
0	106	401	47	307	195	38	1553	111
0	117	222	43	329	220	38	1563	135
1	205	299	66	380	293	35	1557	154
0	203	248	72	375	285	34	1558	130
1	193	352	65	366	277	35	1534	133
0	100	435	50	300	191	39	1566	124
0	209	121	59	362	264	35	1568	122
0	NA	NA	NA	NA	NA	NA	NA	NA
1	210	220	82	385	292	34	1560	145
1	203	326	59	378	290	36	1560	148
0	NA	NA	NA	NA	NA	NA	NA	NA
0	NA	NA	NA	NA	NA	NA	NA	NA
0	239	145	83	380	308	33	1569	148
0	221	148	54	415	320	34	1552	153
0	106	367	38	310	199	38	1568	126
0	93	614	39	285	182	38	1562	104
0	NA	NA	NA	NA	NA	NA	NA	NA
0	217	125	59	383	276	34	1543	127
0	97	518	42	292	190	38	1555	118
1	193	404	54	370	279	33	1533	126
0	115	202	37	325	219	37	1550	123
0	200	90	63	355	144	34	1543	115
0	226	80	61	422	325	33	1557	143
0	201	474	120	364	270	34	1532	106
0	177	412	80	355	257	36	1541	127
0	210	197	50	408	307	35	1557	160
1	205	239	57	397	300	35	1559	150
0	NA	NA	NA	NA	NA	NA	NA	NA
1	240	337	110	384	309	34	1558	141
0	NA	NA	NA	NA	NA	NA	NA	NA
0	214	174	52	410	311	34	1557	155
1	232	81	57	418	295	33	1554	138
0	NA	NA	NA	NA	NA	NA	NA	NA
0	225	71	75	406	143	33	1570	147
1	195	225	48	395	292	34	1531	126
1	196	346	64	372	281	36	1558	132
0	210	293	44	398	304	34	1568	157
0	127	413	51	325	218	37	1535	113
0	170	183	38	366	86	34	1556	105
0	181	436	87	353	259	33	1559	111
0	142	277	35	345	60	35	1513	102
0	NA	NA	NA	NA	NA	NA	NA	NA
0	224	128	55	404	316	34	1571	128
1	218	126	48	417	318	34	1562	141
1	208	213	85	383	291	34	1567	147
0	178	423	87	352	257	35	1556	123
0	NA	NA	NA	NA	NA	NA	NA	NA
0	199	152	90	343	261	31	1507	91
1	189	371	66	362	272	34	1547	125
1	201	206	45	408	300	36	1549	118
0	232	76	50	419	330	34	1533	137
0	196	210	45	397	115	35	1558	126
0	217	67	71	385	275	34	1570	142
1	123	557	71	291	194	42	1546	79
0	207	260	66	386	297	35	1567	142
0	218	105	43	417	132	33	1527	121
0	175	160	40	366	273	36	1541	122
0	187	90	80	347	239	34	1534	109
0	192	346	87	368	274	35	1554	140
1	163	351	47	352	255	39	1561	89
0	204	137	41	399	119	34	1544	118
0	188	183	45	374	285	34	1557	114
0	101	502	49	298	190	38	1541	102
0	182	139	35	387	93	35	1537	123
0	140	230	34	356	241	35	1411	83
0	238	330	111	388	312	34	1559	152
0	NA	NA	NA	NA	NA	NA	NA	NA
0	83	543	38	279	174	39	1553	114
0	NA	NA	NA	NA	NA	NA	NA	NA
0	NA	NA	NA	NA	NA	NA	NA	NA
1	244	176	99	376	312	33	1569	147
1	188	277	49	384	282	35	1563	130
1	213	231	63	389	304	35	1554	127
0	NA	NA	NA	NA	NA	NA	NA	NA
0	NA	NA	NA	NA	NA	NA	NA	NA
1	205	268	61	382	295	34	1552	120
0	237	332	109	387	310	34	1559	152
0	143	493	58	318	224	40	1505	94
1	208	238	47	400	302	35	1565	149
0	196	336	97	358	272	34	1556	135
0	165	317	62	357	254	33	1530	109
1	184	371	78	364	268	36	1550	142
0	209	335	45	404	117	35	1528	135
1	NA	NA	NA	NA	NA	NA	NA	NA
0	NA	NA	NA	NA	NA	NA	NA	NA
0	205	265	62	385	295	35	1554	137
1	210	168	52	391	302	35	1557	107
0	89	534	40	276	177	40	1543	105
0	184	150	64	335	133	35	1566	117
1	190	410	45	381	103	35	1557	134
0	209	209	65	383	294	34	1546	135
0	NA	NA	NA	NA	NA	NA	NA	NA
0	169	358	98	345	243	37	1558	135
1	250	260	116	369	314	34	1555	145
1	211	228	47	412	308	34	1566	162
0	159	366	78	339	241	37	1544	121
0	NA	NA	NA	NA	NA	NA	NA	NA
1	204	376	45	390	297	33	1479	130
0	212	94	69	360	266	34	1569	153
0	NA	NA	NA	NA	NA	NA	NA	NA
1	202	285	71	387	291	35	1555	142
0	212	124	89	359	276	34	1516	110
0	222	94	43	422	134	35	1536	115
0	195	106	83	349	148	34	1572	117
1	198	237	82	357	272	34	1561	129
1	193	368	61	369	279	32	1536	127
1	199	373	112	360	270	35	1563	138
0	NA	NA	NA	NA	NA	NA	NA	NA
1	204	276	64	387	294	35	1559	139
0	208	71	70	379	263	33	1559	137
0	69	547	38	260	156	37	1535	95
0	NA	NA	NA	NA	NA	NA	NA	NA
0	229	519	105	397	294	36	1547	109
1	190	240	44	399	110	36	1505	115
0	NA	NA	NA	NA	NA	NA	NA	NA
0	NA	NA	NA	NA	NA	NA	NA	NA
0	223	107	47	419	137	36	1516	133
0	121	234	50	332	222	38	1566	128
1	209	197	50	402	305	34	1559	136
0	207	251	52	405	303	35	1568	150
1	177	243	44	381	98	37	1535	123
0	215	99	70	372	269	33	1568	159
1	216	177	65	388	301	34	1562	144
0	210	172	77	377	289	34	1566	153
0	227	133	57	415	324	34	1569	155
0	159	345	46	355	251	36	1523	105
1	205	304	61	385	294	35	1560	159
0	NA	NA	NA	NA	NA	NA	NA	NA
0	NA	NA	NA	NA	NA	NA	NA	NA
1	214	126	60	373	271	35	1555	136
1	192	457	91	366	267	37	1529	123
0	197	80	76	357	248	34	1528	124
0	152	553	45	343	240	37	1547	87
0	119	219	42	332	222	38	1569	132
0	213	190	53	411	310	34	1568	159
0	207	122	67	352	260	33	1569	137
0	NA	NA	NA	NA	NA	NA	NA	NA
0	228	472	107	391	303	34	1531	132
0	NA	NA	NA	NA	NA	NA	NA	NA
0	NA	NA	NA	NA	NA	NA	NA	NA
1	200	337	104	355	270	35	1559	144
1	189	251	50	389	285	35	1535	137
1	229	94	59	410	291	33	1556	137
0	NA	NA	NA	NA	NA	NA	NA	NA
0	NA	NA	NA	NA	NA	NA	NA	NA
0	205	276	86	385	290	35	1565	143
0	213	245	45	406	134	34	1566	161
0	NA	NA	NA	NA	NA	NA	NA	NA
0	NA	NA	NA	NA	NA	NA	NA	NA
1	211	255	45	404	132	34	1569	156
1	220	147	46	413	121	34	1527	108
1	192	432	45	383	96	34	1541	111
1	202	338	59	379	288	36	1513	134
0	139	291	35	348	237	31	1381	81
0	201	94	76	340	160	33	1558	117
0	208	119	79	344	267	35	1554	113
0	232	193	91	379	303	34	1569	141
0	112	713	46	295	196	43	1566	58
0	166	147	41	359	263	35	1532	133
0	135	245	43	347	236	38	1556	129
0	210	297	43	410	306	34	1565	162
0	122	191	41	335	226	37	1562	132
1	176	335	53	371	269	35	1539	121
0	221	110	50	419	321	33	1558	135
1	194	257	50	390	288	36	1546	130
0	108	382	37	306	200	38	1563	93
0	196	296	87	363	274	35	1559	114
0	NA	NA	NA	NA	NA	NA	NA	NA
0	NA	NA	NA	NA	NA	NA	NA	NA
1	186	514	102	353	256	34	1485	98
1	215	221	44	410	309	34	1567	160
0	202	305	69	376	288	35	1560	152
0	182	154	43	376	282	35	1547	129
0	245	315	124	369	309	34	1564	140
0	150	245	43	336	70	37	1543	103
1	217	153	47	410	135	36	1518	102
0	NA	NA	NA	NA	NA	NA	NA	NA
1	202	355	45	393	124	36	1551	134
0	95	605	45	285	183	40	1545	102
0	232	425	112	382	305	34	1560	141
0	212	189	53	410	309	34	1568	159
0	113	520	48	306	201	38	1552	106
0	131	225	52	344	235	38	1556	137
0	195	296	56	379	287	35	1560	132
1	207	273	47	397	129	34	1558	152
1	242	394	110	373	305	35	1546	124
0	196	418	46	386	104	35	1561	127
0	154	401	46	351	245	36	1568	101
0	192	232	43	402	112	36	1514	114
1	214	104	74	369	269	33	1570	158
0	196	149	73	343	257	33	1546	93
0	224	178	65	401	316	34	1544	133
1	222	158	77	366	290	35	1561	124
1	185	382	74	360	266	36	1557	133
0	200	347	46	395	123	34	1530	129
0	204	271	68	385	292	35	1566	142
0	194	470	117	355	262	35	1537	117
0	91	525	42	286	184	39	1563	114
0	106	266	31	315	205	37	1531	119
0	204	221	86	377	285	35	1556	145
1	198	214	51	386	293	34	1545	102
0	226	99	45	418	326	34	1565	131
0	201	268	71	378	285	35	1567	143
0	NA	NA	NA	NA	NA	NA	NA	NA
0	NA	NA	NA	NA	NA	NA	NA	NA
1	207	232	85	384	290	34	1564	144
0	NA	NA	NA	NA	NA	NA	NA	NA
0	135	172	42	352	240	37	1559	126
0	226	141	57	412	322	33	1563	144
1	217	122	51	410	315	32	1549	113
1	210	269	44	403	305	34	1569	159
1	189	415	46	377	102	34	1555	116
1	203	432	43	386	295	35	1541	136
0	202	219	80	358	275	35	1565	127
0	200	114	37	403	111	36	1538	128
0	116	301	39	322	213	38	1558	115
0	207	344	49	396	298	35	1560	157
0	116	223	43	328	219	38	1567	130
0	NA	NA	NA	NA	NA	NA	NA	NA
0	174	132	62	331	123	34	1548	106
1	189	426	45	380	102	36	1561	125
0	213	193	45	406	308	34	1564	160
0	200	141	43	392	301	36	1536	140
0	122	393	54	320	213	37	1568	124
0	198	78	69	358	143	35	1551	107
0	214	181	50	412	311	34	1568	161
0	208	190	50	403	304	35	1564	134
0	205	100	61	356	145	34	1550	80
1	218	152	47	412	135	34	1525	111
0	NA	NA	NA	NA	NA	NA	NA	NA
0	208	106	69	357	153	34	1500	122
0	91	572	46	282	175	39	1508	114
0	NA	NA	NA	NA	NA	NA	NA	NA
0	208	199	80	373	286	34	1550	146
0	NA	NA	NA	NA	NA	NA	NA	NA
0	NA	NA	NA	NA	NA	NA	NA	NA
0	213	129	77	372	290	34	1564	149
1	188	432	45	379	101	37	1563	124
0	239	330	111	388	312	34	1560	151
0	242	241	107	384	312	34	1569	146
0	84	352	35	284	183	39	1565	106
0	195	330	100	348	265	36	1558	130
1	174	314	46	377	269	34	1546	103
0	221	199	63	395	312	34	1559	127
0	207	228	64	378	289	34	1556	123
1	230	86	50	415	293	34	1557	138
1	206	284	47	399	128	34	1556	149
1	216	196	63	388	303	31	1541	116
0	222	152	54	413	319	33	1538	140
0	122	317	38	316	216	39	1549	80
0	202	97	69	354	151	35	1509	103
0	NA	NA	NA	NA	NA	NA	NA	NA
0	216	325	102	364	285	35	1557	137
0	197	309	78	380	283	35	1567	143
0	193	284	82	365	274	35	1545	115
0	198	335	64	374	284	33	1477	126
1	205	194	48	394	300	34	1555	127
1	176	495	46	364	86	35	1546	100
0	NA	NA	NA	NA	NA	NA	NA	NA
0	194	134	66	342	146	35	1540	104
0	NA	NA	NA	NA	NA	NA	NA	NA
1	200	323	64	375	286	36	1548	143
0	186	125	35	394	97	35	1548	127
0	NA	NA	NA	NA	NA	NA	NA	NA
1	200	320	66	376	286	35	1554	140
0	189	508	90	358	259	36	1553	117
0	189	554	91	355	254	34	1551	103
0	91	395	37	291	183	39	1566	125
0	205	121	37	415	115	35	1542	140
0	241	195	97	380	310	34	1570	145
0	142	539	39	340	233	33	1531	89
0	179	128	70	336	129	36	1544	108
0	205	275	94	374	285	34	1562	145
1	202	204	74	360	275	34	1559	135
0	180	325	48	379	273	35	1562	128
0	157	464	50	345	247	36	1526	108
0	NA	NA	NA	NA	NA	NA	NA	NA
0	160	185	58	316	109	34	1571	83
1	251	249	113	371	316	33	1568	146
1	215	219	43	411	309	34	1569	165
0	171	460	82	336	248	39	1553	98
1	173	446	86	348	251	35	1507	102
0	201	197	73	357	273	35	1562	130
0	253	176	102	383	321	33	1570	144
0	161	280	44	354	254	38	1545	96
1	205	319	57	388	294	35	1564	154
1	209	183	48	406	306	34	1560	140
1	197	321	87	375	281	35	1558	143
1	166	415	46	363	261	38	1511	96
0	241	176	93	378	310	33	1570	147
0	204	305	100	353	273	36	1559	126
0	NA	NA	NA	NA	NA	NA	NA	NA
0	175	200	68	317	232	35	1546	76
0	230	341	103	377	301	35	1543	137
0	212	136	70	375	289	33	1565	147
0	207	304	46	399	128	35	1559	151
1	198	336	63	371	282	33	1481	132
0	229	133	56	412	324	34	1568	151
0	163	363	46	365	257	35	1566	112
0	238	193	93	382	309	34	1568	144
0	196	276	47	394	290	35	1556	144
0	210	132	91	355	274	35	1520	89
0	NA	NA	NA	NA	NA	NA	NA	NA
1	199	338	60	377	286	34	1558	143
0	202	293	98	353	273	35	1551	123
0	94	484	46	288	186	39	1564	117
0	191	165	65	337	137	34	1551	84
0	182	384	82	355	263	36	1572	128
1	253	402	112	391	317	34	1552	134
1	215	165	52	413	312	34	1563	162
0	153	535	82	332	224	38	1543	124
0	173	517	51	345	256	37	1551	105
1	201	316	102	371	280	35	1565	151
0	198	337	103	350	267	35	1569	141
0	227	95	48	420	328	35	1534	129
1	195	464	93	371	271	36	1524	123
0	208	232	45	399	301	31	1533	137
0	126	196	35	340	229	37	1543	114
0	NA	NA	NA	NA	NA	NA	NA	NA
0	136	383	47	331	225	36	1538	98
0	194	220	98	327	254	27	1491	69
0	125	173	37	339	231	37	1559	126
0	225	112	47	418	125	34	1563	137
0	NA	NA	NA	NA	NA	NA	NA	NA
0	223	60	61	397	281	33	1569	146
0	NA	NA	NA	NA	NA	NA	NA	NA
0	199	217	47	397	295	35	1550	146
0	NA	NA	NA	NA	NA	NA	NA	NA
0	202	492	102	372	272	37	1512	111
0	168	533	45	361	91	39	1504	83
0	211	300	48	406	304	34	1560	160
0	196	291	90	351	269	35	1565	129
0	187	97	33	396	292	35	1555	147
0	188	171	44	376	286	37	1556	118
0	NA	NA	NA	NA	NA	NA	NA	NA
0	231	130	98	364	294	34	1557	108
1	212	274	45	403	307	35	1538	145
0	210	112	37	419	118	34	1504	129
0	160	228	36	370	260	37	1391	75
1	220	470	102	355	277	33	1574	107
0	220	55	71	394	277	33	1570	148
0	225	100	48	417	325	34	1559	132
0	227	74	57	420	325	34	1561	138
1	199	332	62	378	286	33	1547	136
0	124	553	48	310	209	35	1536	90
0	NA	NA	NA	NA	NA	NA	NA	NA
0	153	362	74	337	235	38	1542	121
0	NA	NA	NA	NA	NA	NA	NA	NA
1	198	307	67	380	287	36	1557	132
0	194	323	78	372	278	33	1546	127
0	175	135	65	335	125	35	1559	104
0	239	192	92	381	310	34	1569	145
0	NA	NA	NA	NA	NA	NA	NA	NA
0	NA	NA	NA	NA	NA	NA	NA	NA
0	198	327	67	370	283	36	1564	148
0	207	83	89	350	171	34	1565	127
0	250	423	112	391	313	34	1552	121
0	NA	NA	NA	NA	NA	NA	NA	NA
0	130	454	49	327	220	36	1543	112
0	216	122	57	378	275	35	1563	130
0	NA	NA	NA	NA	NA	NA	NA	NA
0	NA	NA	NA	NA	NA	NA	NA	NA
0	NA	NA	NA	NA	NA	NA	NA	NA
0	231	507	106	380	285	36	1555	124
1	214	145	78	379	293	34	1567	159
0	227	143	64	398	316	34	1552	143
0	189	490	104	361	260	35	1534	112
0	101	406	34	298	22	39	1568	99
1	201	263	89	364	279	34	1558	133
0	NA	NA	NA	NA	NA	NA	NA	NA
1	245	362	108	381	305	35	1556	131
1	193	514	114	360	262	36	1539	129
0	213	94	71	360	170	34	1567	136
0	230	203	98	376	301	34	1569	139
0	209	80	66	352	262	33	1570	153
0	190	319	91	340	261	36	1571	116
0	215	168	49	408	311	34	1567	145
1	216	120	60	372	272	34	1556	139
0	NA	NA	NA	NA	NA	NA	NA	NA
0	84	642	43	273	168	39	1562	121
0	NA	NA	NA	NA	NA	NA	NA	NA
0	109	372	53	313	202	38	1561	128
0	126	417	48	323	216	40	1530	90
1	213	157	52	396	306	34	1562	118
0	219	203	66	390	308	35	1561	135
1	186	261	48	385	281	33	1542	128
0	NA	NA	NA	NA	NA	NA	NA	NA
0	159	163	43	356	255	35	1541	123
0	NA	NA	NA	NA	NA	NA	NA	NA
0	NA	NA	NA	NA	NA	NA	NA	NA
1	187	381	48	377	282	36	1525	122
0	217	171	53	410	314	34	1555	149
1	249	248	117	367	313	34	1564	145
0	214	148	63	376	271	34	1562	136
0	201	351	90	375	282	34	1555	136
1	148	262	44	346	241	33	1525	106
0	135	196	40	350	238	37	1524	123
0	179	119	68	340	126	35	1561	133
0	209	325	48	400	301	35	1556	162
0	217	98	52	406	314	34	1550	116
0	183	259	96	314	241	34	1523	74
0	170	551	83	339	243	38	1531	96
0	214	185	52	410	310	35	1550	145
0	100	439	39	295	190	37	1552	119
