# Supplementary material for: Potential changes in the distribution of Carnegiea gigantea under future scenarios
Source: PeerJ. 2018 Sep 19;6:e5623. doi: 10.7717/peerj.5623 (PMC6151114; doi:10.7717/peerj.5623)
Supplement: Data S1 — Occurrences records on the saguaro distribution and pseudo-absences used to calibrate and fit species distribution models. [file peerj-06-5623-s003.zip › Raw data/traindata.csv]

pa	cli_bio_1	cli_bio_12	cli_bio_15	cli_bio_5	cli_bio_8	potential_rad_mean	topo_openess	topo_wetness
1	247	231	94	380	315	33	1567	141
1	242	582	115	390	293	33	1545	111
1	254	261	109	378	319	33	1569	145
1	255	264	105	381	322	33	1567	144
1	256	263	111	384	323	34	1566	143
1	249	238	117	365	312	33	1566	142
1	245	213	121	360	308	34	1555	128
1	245	190	109	371	312	33	1564	143
1	245	290	134	365	309	34	1565	140
1	243	432	109	377	305	34	1561	139
1	243	182	97	376	311	33	1569	146
1	245	351	114	374	309	34	1554	131
1	241	346	112	381	309	34	1566	144
1	234	387	107	374	297	35	1569	135
1	239	152	88	380	308	33	1569	149
1	239	157	86	380	309	33	1570	149
1	NA	NA	NA	NA	NA	NA	NA	NA
1	238	336	109	383	308	34	1553	140
1	242	273	114	387	312	34	1559	139
1	233	387	109	380	303	33	1558	140
1	231	414	111	379	301	36	1562	135
1	185	629	97	331	240	37	1586	70
1	234	457	109	387	300	34	1521	130
1	220	124	79	374	292	35	1537	129
1	218	144	77	371	290	32	1560	133
1	219	434	102	371	288	35	1564	139
1	215	166	82	369	288	34	1561	137
1	212	136	67	366	284	34	1562	128
1	209	136	65	363	280	33	1570	114
1	208	203	85	362	281	35	1565	131
1	189	325	89	337	258	36	1565	110
1	214	128	66	370	287	34	1563	129
1	200	236	84	356	273	35	1561	129
1	194	289	87	347	267	34	1564	124
1	203	167	73	361	276	36	1543	113
1	197	264	85	354	271	35	1563	130
1	203	161	68	360	276	34	1558	124
1	193	215	75	350	266	35	1562	124
1	189	305	85	345	263	36	1559	111
1	191	214	73	348	264	35	1573	117
1	197	284	89	359	274	34	1566	132
1	196	304	91	356	272	35	1555	129
1	199	357	112	361	272	35	1559	141
1	207	176	75	370	283	34	1553	135
1	201	285	93	365	279	34	1551	137
1	192	334	94	353	269	34	1566	125
1	196	388	113	360	268	35	1563	137
1	196	478	125	362	266	36	1531	120
1	196	358	114	364	271	35	1565	144
1	212	145	70	375	288	33	1561	144
1	187	531	105	356	257	36	1505	113
1	186	502	104	353	258	36	1514	103
1	211	150	75	375	289	33	1557	145
1	196	333	112	367	273	35	1563	143
1	195	339	109	366	272	35	1562	138
1	195	327	107	367	274	35	1562	145
1	203	248	82	376	285	33	1559	138
1	194	404	101	365	270	33	1550	124
1	196	419	103	368	271	35	1546	130
1	198	382	102	371	274	36	1542	130
1	177	567	89	349	248	36	1519	106
1	214	109	71	372	289	33	1569	159
1	210	197	82	383	292	34	1562	152
1	206	263	89	385	291	34	1561	140
1	204	290	88	380	287	33	1559	132
1	197	420	97	371	273	35	1532	118
1	208	253	86	388	293	34	1558	146
1	212	160	83	380	292	34	1570	156
1	205	224	87	377	286	33	1553	128
1	177	378	79	342	254	36	1563	105
1	204	341	87	381	288	35	1551	132
1	192	391	93	368	272	35	1549	129
1	178	524	83	351	252	37	1553	117
1	205	215	90	377	286	35	1555	145
1	204	224	86	377	286	35	1557	146
1	199	246	79	371	280	35	1558	135
1	192	347	88	369	275	35	1554	141
1	174	441	88	349	253	36	1503	103
1	209	154	67	368	265	34	1567	136
1	175	425	83	347	253	36	1552	130
1	161	480	77	332	237	36	1544	103
1	214	151	65	378	295	34	1567	139
1	209	205	63	381	293	34	1552	126
1	176	408	80	355	256	35	1537	128
1	205	157	60	363	283	36	1535	113
1	209	200	66	380	293	35	1551	134
1	210	206	65	384	295	34	1545	135
1	204	263	69	383	291	35	1554	134
1	186	366	78	364	268	36	1545	134
1	217	130	62	378	274	34	1566	135
1	219	128	62	382	277	34	1565	140
1	212	213	68	392	300	35	1562	138
1	210	233	66	392	299	35	1559	137
1	191	343	77	367	273	35	1546	142
1	211	231	64	391	298	35	1554	131
1	193	336	73	368	276	36	1553	141
1	207	253	64	387	295	35	1553	124
1	199	286	66	374	285	36	1539	103
1	184	375	71	357	265	35	1564	139
1	169	366	82	348	250	36	1553	127
1	213	220	64	388	301	34	1556	132
1	204	268	64	379	290	32	1529	104
1	214	214	66	388	301	36	1539	127
1	198	294	64	372	285	34	1551	112
1	137	541	67	301	211	42	1476	63
1	196	339	66	368	279	36	1556	140
1	179	409	65	350	260	34	1546	119
1	189	371	66	362	272	34	1547	125
1	199	319	68	372	284	36	1558	148
1	193	354	65	366	276	29	1472	119
1	200	321	67	375	285	36	1557	142
1	200	326	64	373	285	36	1554	144
1	204	300	65	379	291	35	1553	153
1	154	466	69	324	232	42	1439	77
1	206	297	67	378	292	35	1560	156
1	199	328	64	375	285	34	1545	134
1	217	126	59	383	301	34	1547	128
1	199	332	64	373	283	34	1489	138
1	196	346	65	368	280	37	1557	142
1	200	324	64	372	285	35	1557	151
1	206	301	64	377	292	35	1565	156
1	205	298	65	380	292	35	1559	156
1	196	344	64	372	281	35	1556	136
1	194	356	63	370	280	37	1554	131
1	198	330	63	377	285	36	1559	137
1	188	396	61	360	271	38	1557	122
1	201	322	64	381	288	35	1556	141
1	203	314	62	385	291	34	1549	146
1	193	371	62	368	278	30	1533	125
1	202	320	62	382	290	32	1538	142
1	218	119	61	388	278	34	1558	130
1	217	129	60	384	302	34	1563	128
1	201	316	62	386	290	35	1564	149
1	204	307	60	384	293	35	1564	160
1	204	323	61	378	290	36	1559	148
1	183	338	69	365	269	36	1537	104
1	202	319	61	384	290	34	1545	148
1	198	340	60	377	285	34	1550	139
1	199	348	59	374	284	38	1479	122
1	203	319	61	385	291	34	1548	148
1	201	329	61	380	288	34	1559	145
1	202	324	59	381	290	35	1556	148
1	201	328	60	381	289	34	1561	145
1	219	211	64	390	308	34	1550	126
1	195	352	60	377	282	38	1556	140
1	219	215	65	389	308	33	1519	117
1	227	85	58	405	288	34	1568	138
1	201	343	58	378	288	30	1486	132
1	196	382	54	375	283	34	1549	127
1	230	98	54	406	321	33	1562	142
1	226	157	61	405	319	34	1560	144
1	193	372	53	376	281	36	1550	111
1	231	114	55	407	322	34	1549	138
1	206	238	59	395	300	34	1560	144
1	232	81	56	416	295	33	1549	137
1	206	241	54	398	300	35	1559	149
1	228	134	57	414	324	34	1562	153
1	218	168	55	409	315	34	1564	147
1	226	143	54	406	319	35	1564	130
1	209	442	36	402	304	34	1562	150
1	208	274	46	404	303	36	1557	147
1	220	153	55	414	318	34	1557	152
1	216	94	57	408	313	34	1555	127
1	217	167	55	411	314	34	1559	150
1	201	259	49	390	294	39	1496	117
1	183	333	50	378	278	36	1555	134
1	194	483	48	371	283	31	1503	96
1	208	220	46	400	302	34	1562	145
1	208	231	46	400	302	37	1525	142
1	209	222	46	400	302	30	1519	143
1	212	221	46	405	306	35	1556	156
1	213	222	45	406	306	34	1568	158
1	212	164	54	405	308	34	1557	158
1	177	530	48	357	92	35	1553	108
1	211	188	51	408	307	35	1561	158
1	204	341	44	391	124	36	1548	138
1	210	198	50	407	307	34	1564	155
1	215	212	44	407	309	34	1569	165
1	212	247	45	404	133	34	1560	149
1	203	295	46	392	114	34	1571	144
1	205	358	45	395	113	36	1549	131
1	210	166	52	401	306	35	1526	111
1	213	168	49	405	309	35	1550	128
1	203	328	45	393	114	35	1560	134
1	203	328	45	393	114	35	1560	134
1	199	277	49	391	293	35	1559	137
1	213	230	45	406	134	34	1567	162
1	213	227	47	407	134	34	1567	162
1	202	348	44	392	123	36	1545	135
1	193	427	45	386	103	34	1529	121
1	195	420	44	387	103	34	1543	123
1	183	298	51	377	276	35	1565	126
1	172	413	47	365	267	32	1508	101
1	207	336	44	399	127	35	1548	137
1	209	280	45	401	130	35	1564	155
1	191	408	45	381	104	35	1564	131
1	194	398	45	385	106	36	1564	129
1	196	408	44	390	104	35	1511	118
1	190	413	46	380	103	35	1560	133
1	199	400	44	393	106	36	1497	118
1	206	294	47	399	128	34	1564	148
1	189	420	45	379	102	35	1571	134
1	189	420	45	379	102	35	1572	135
1	194	418	45	388	103	34	1528	115
1	186	432	45	378	100	36	1573	134
1	196	382	46	386	108	35	1563	140
1	187	448	45	384	95	35	1471	99
1	170	340	49	360	262	39	1492	97
1	201	351	45	393	123	35	1529	140
1	207	304	46	400	129	35	1544	146
1	190	405	45	383	103	39	1504	124
1	188	255	47	388	284	34	1539	138
1	179	330	49	378	273	35	1564	128
1	197	386	43	396	108	36	1510	113
1	183	328	48	383	276	35	1560	128
1	192	367	46	385	116	35	1530	119
1	200	351	45	393	123	36	1537	134
1	179	289	46	378	274	32	1506	93
1	171	420	43	369	262	34	1536	129
1	220	147	46	413	121	34	1527	108
1	219	151	47	414	136	35	1540	111
1	203	202	46	412	122	34	1547	128
1	225	138	47	420	125	34	1552	117
1	184	245	44	385	105	35	1543	105
1	177	289	44	381	273	34	1539	103
1	165	333	46	362	258	36	1565	104
1	179	230	43	371	99	36	1554	102
1	151	379	46	344	241	37	1559	98
1	168	303	45	367	262	35	1538	96
0	133	211	49	348	237	37	1567	143
0	112	561	51	300	198	38	1565	81
0	218	135	51	406	313	34	1558	134
0	182	106	60	341	233	35	1517	137
0	NA	NA	NA	NA	NA	NA	NA	NA
0	220	95	66	369	170	33	1553	126
0	120	370	51	326	211	38	1558	123
0	222	104	43	420	135	35	1514	132
0	194	144	60	346	142	35	1553	127
0	NA	NA	NA	NA	NA	NA	NA	NA
0	210	267	95	359	281	34	1550	120
0	184	159	42	378	102	35	1552	132
0	94	487	49	292	184	39	1555	117
0	NA	NA	NA	NA	NA	NA	NA	NA
0	228	141	62	400	317	34	1547	143
0	196	328	73	369	280	36	1558	144
0	161	335	45	370	256	36	1483	105
0	259	211	104	392	327	33	1568	144
0	174	488	96	350	244	37	1547	112
0	210	101	64	359	158	34	1562	139
0	129	263	45	340	231	37	1567	133
0	117	558	45	309	206	38	1547	107
0	NA	NA	NA	NA	NA	NA	NA	NA
0	209	97	59	355	162	34	1570	134
0	194	78	81	353	245	35	1528	110
0	214	66	71	376	270	34	1569	134
0	NA	NA	NA	NA	NA	NA	NA	NA
0	NA	NA	NA	NA	NA	NA	NA	NA
0	112	226	39	322	214	39	1564	124
0	NA	NA	NA	NA	NA	NA	NA	NA
0	128	224	54	341	232	37	1568	139
0	NA	NA	NA	NA	NA	NA	NA	NA
0	NA	NA	NA	NA	NA	NA	NA	NA
0	146	362	69	332	230	37	1551	116
0	NA	NA	NA	NA	NA	NA	NA	NA
0	172	327	47	374	266	36	1566	130
0	NA	NA	NA	NA	NA	NA	NA	NA
0	201	246	84	365	278	36	1549	130
0	NA	NA	NA	NA	NA	NA	NA	NA
0	210	536	99	370	270	34	1545	87
0	104	271	44	313	204	38	1564	118
0	190	342	79	367	273	35	1562	135
0	NA	NA	NA	NA	NA	NA	NA	NA
0	154	516	44	347	243	34	1521	110
0	232	121	53	415	326	34	1565	147
0	184	359	81	355	265	36	1556	119
0	200	129	65	348	148	34	1560	113
0	111	354	40	316	203	37	1557	131
0	213	93	74	363	270	34	1567	134
0	212	108	68	361	274	34	1529	117
0	208	245	48	402	130	35	1568	157
0	NA	NA	NA	NA	NA	NA	NA	NA
0	NA	NA	NA	NA	NA	NA	NA	NA
0	160	376	46	360	253	35	1568	108
0	201	125	71	350	151	34	1551	121
0	149	525	51	331	237	38	1566	103
0	215	174	52	404	310	35	1560	143
0	189	436	44	386	99	35	1513	100
0	146	429	75	321	223	35	1557	98
0	NA	NA	NA	NA	NA	NA	NA	NA
0	173	170	40	365	91	35	1555	124
0	243	271	113	386	313	33	1560	135
0	188	362	69	369	274	35	1539	131
0	202	286	70	387	291	35	1552	143
0	215	128	74	378	291	34	1564	150
0	123	314	42	327	216	36	1562	113
0	119	199	39	331	222	37	1561	123
0	148	417	69	325	228	37	1543	104
0	101	280	40	309	202	38	1551	117
0	215	522	97	384	280	35	1526	94
0	111	348	35	317	205	38	1559	126
0	NA	NA	NA	NA	NA	NA	NA	NA
0	224	188	92	373	296	34	1565	134
0	203	100	66	346	163	33	1566	133
0	182	396	48	372	276	36	1554	128
0	169	150	62	324	118	35	1552	99
0	NA	NA	NA	NA	NA	NA	NA	NA
0	NA	NA	NA	NA	NA	NA	NA	NA
0	224	158	82	371	294	35	1527	117
0	231	98	52	410	323	34	1557	138
0	NA	NA	NA	NA	NA	NA	NA	NA
0	129	339	43	315	219	41	1488	70
0	199	106	71	339	157	33	1565	119
0	219	128	47	410	136	34	1559	134
0	NA	NA	NA	NA	NA	NA	NA	NA
0	209	251	67	390	299	35	1564	148
0	NA	NA	NA	NA	NA	NA	NA	NA
0	NA	NA	NA	NA	NA	NA	NA	NA
0	240	177	94	381	310	33	1570	147
0	200	298	68	385	289	35	1559	140
0	227	59	63	414	285	33	1570	147
0	189	101	34	397	101	35	1563	147
0	222	87	59	388	281	34	1568	141
0	110	231	33	319	210	38	1563	120
0	189	343	92	344	262	35	1562	116
0	225	142	64	412	322	34	1567	150
0	154	451	54	338	240	34	1507	81
0	180	190	45	367	99	35	1557	123
0	229	420	108	379	301	33	1567	137
0	215	141	56	402	310	35	1559	123
0	102	629	40	294	191	37	1533	99
0	183	302	52	380	277	36	1553	141
0	233	114	55	414	327	34	1566	147
0	209	111	70	359	267	34	1560	127
0	161	395	84	336	240	36	1568	117
0	179	159	56	330	126	34	1549	103
0	189	208	47	378	286	28	1551	88
0	NA	NA	NA	NA	NA	NA	NA	NA
0	218	54	74	386	274	33	1570	148
0	94	304	38	300	193	39	1561	111
0	208	108	62	352	253	33	1567	136
0	230	114	75	375	298	34	1559	128
0	203	225	52	391	296	36	1562	134
0	210	277	44	402	131	34	1557	147
0	NA	NA	NA	NA	NA	NA	NA	NA
0	224	391	104	374	294	34	1561	148
0	158	514	76	326	234	33	1548	102
0	133	482	65	306	211	41	1541	101
0	213	148	81	380	292	34	1565	156
0	216	150	48	416	316	34	1551	135
0	165	225	36	375	266	36	1501	106
0	191	222	44	391	111	35	1563	123
0	NA	NA	NA	NA	NA	NA	NA	NA
0	180	144	68	343	130	34	1554	123
0	182	164	60	330	130	33	1534	104
0	201	86	68	337	160	33	1551	112
0	NA	NA	NA	NA	NA	NA	NA	NA
0	NA	NA	NA	NA	NA	NA	NA	NA
0	204	314	98	372	283	35	1562	153
0	206	301	98	354	274	35	1567	125
0	207	268	64	396	298	35	1551	132
0	241	175	92	378	310	33	1570	147
0	131	524	49	319	219	41	1534	84
0	231	469	114	383	305	34	1557	146
0	219	66	69	386	277	34	1570	146
0	208	522	103	377	278	36	1537	118
0	208	94	67	350	164	34	1567	134
0	NA	NA	NA	NA	NA	NA	NA	NA
0	225	79	60	416	287	34	1547	126
0	202	94	75	342	162	34	1562	126
0	NA	NA	NA	NA	NA	NA	NA	NA
0	227	139	53	413	322	34	1568	141
0	231	126	56	410	324	34	1568	150
0	NA	NA	NA	NA	NA	NA	NA	NA
0	NA	NA	NA	NA	NA	NA	NA	NA
0	NA	NA	NA	NA	NA	NA	NA	NA
0	227	131	63	416	325	34	1568	155
0	168	160	57	327	218	35	1535	90
0	161	493	81	334	238	35	1535	108
0	208	106	71	355	158	34	1554	120
0	223	92	56	416	321	33	1553	132
0	NA	NA	NA	NA	NA	NA	NA	NA
0	209	207	53	404	305	34	1563	157
0	213	186	64	384	297	34	1565	137
0	242	256	109	377	310	34	1564	137
0	189	254	45	399	286	34	1526	118
0	173	449	85	341	251	37	1566	113
0	NA	NA	NA	NA	NA	NA	NA	NA
0	NA	NA	NA	NA	NA	NA	NA	NA
0	202	283	86	379	285	36	1565	126
0	NA	NA	NA	NA	NA	NA	NA	NA
0	194	380	94	368	273	35	1561	136
0	188	154	75	334	247	36	1542	89
0	106	601	38	298	195	37	1522	101
0	156	260	57	299	103	36	1580	68
0	95	372	35	297	187	38	1562	129
0	NA	NA	NA	NA	NA	NA	NA	NA
0	90	534	40	276	176	38	1536	103
0	242	467	113	378	303	33	1551	109
0	250	173	98	378	317	33	1570	145
0	125	438	53	317	215	37	1541	119
0	NA	NA	NA	NA	NA	NA	NA	NA
0	205	66	85	362	256	34	1564	127
0	211	190	54	406	308	34	1567	161
0	NA	NA	NA	NA	NA	NA	NA	NA
0	103	235	33	310	204	38	1561	111
0	147	249	34	362	247	36	1462	94
0	137	463	48	331	227	37	1553	119
0	225	62	55	420	289	34	1566	139
0	NA	NA	NA	NA	NA	NA	NA	NA
0	204	196	45	408	122	37	1548	104
0	NA	NA	NA	NA	NA	NA	NA	NA
0	123	331	32	330	219	37	1525	101
0	NA	NA	NA	NA	NA	NA	NA	NA
0	NA	NA	NA	NA	NA	NA	NA	NA
0	179	404	79	356	260	36	1543	136
0	220	72	61	383	278	34	1567	144
0	201	430	44	385	110	35	1507	125
0	NA	NA	NA	NA	NA	NA	NA	NA
0	162	386	92	335	234	36	1545	111
0	224	122	52	407	318	34	1567	128
0	151	494	49	338	241	35	1562	97
0	111	398	41	314	207	38	1557	132
0	179	134	68	341	129	34	1544	115
0	106	370	38	309	198	38	1569	127
0	219	91	62	377	276	34	1566	142
0	NA	NA	NA	NA	NA	NA	NA	NA
0	219	104	53	409	317	37	1512	99
0	236	438	110	385	290	35	1551	131
0	132	190	44	348	237	36	1549	128
0	195	132	61	342	144	36	1537	102
0	208	57	89	370	262	34	1557	140
0	216	91	69	368	169	33	1567	136
0	200	114	37	403	111	36	1538	128
0	196	284	84	369	278	35	1543	127
0	237	358	107	369	302	33	1557	131
0	NA	NA	NA	NA	NA	NA	NA	NA
0	NA	NA	NA	NA	NA	NA	NA	NA
0	NA	NA	NA	NA	NA	NA	NA	NA
0	42	585	33	230	-35	41	1576	95
0	208	257	67	390	297	35	1567	149
0	184	449	54	357	268	34	1554	121
0	101	286	42	308	200	39	1567	116
0	133	464	61	313	215	33	1494	83
0	229	54	61	422	288	33	1570	147
0	NA	NA	NA	NA	NA	NA	NA	NA
0	185	129	36	386	99	34	1539	134
0	201	465	121	362	269	36	1519	106
0	120	350	47	323	210	37	1556	120
0	192	424	104	360	265	35	1555	128
0	219	166	54	410	315	35	1557	149
0	211	186	67	377	291	34	1555	130
0	251	178	102	376	317	33	1570	145
0	242	563	109	393	300	33	1548	123
0	83	483	37	276	172	38	1559	115
0	223	152	63	393	310	34	1566	140
0	179	450	45	371	103	34	1531	96
0	NA	NA	NA	NA	NA	NA	NA	NA
0	NA	NA	NA	NA	NA	NA	NA	NA
0	224	86	52	421	323	34	1559	146
0	NA	NA	NA	NA	NA	NA	NA	NA
0	NA	NA	NA	NA	NA	NA	NA	NA
0	159	223	36	362	74	36	1561	80
0	186	164	44	376	285	38	1499	112
0	211	231	64	391	299	35	1554	129
0	128	633	80	298	193	40	1574	65
0	NA	NA	NA	NA	NA	NA	NA	NA
0	77	410	32	275	167	36	1372	77
0	NA	NA	NA	NA	NA	NA	NA	NA
0	125	278	30	338	224	39	1469	78
0	160	524	68	325	237	40	1541	98
0	204	264	47	399	126	35	1568	154
0	188	112	70	343	138	34	1543	108
0	207	104	72	355	162	34	1564	112
0	NA	NA	NA	NA	NA	NA	NA	NA
0	NA	NA	NA	NA	NA	NA	NA	NA
0	236	458	110	383	297	35	1567	141
0	NA	NA	NA	NA	NA	NA	NA	NA
0	201	100	67	341	159	34	1565	127
0	192	346	62	376	281	36	1541	127
0	211	164	82	376	290	34	1565	146
0	209	98	67	357	193	33	1556	125
0	133	395	50	332	224	36	1552	117
0	NA	NA	NA	NA	NA	NA	NA	NA
0	105	376	36	307	197	38	1568	124
0	243	218	111	359	307	34	1546	122
0	130	231	54	342	232	37	1564	141
0	97	291	36	303	199	37	1553	110
0	100	279	39	311	201	38	1558	115
0	225	102	57	403	287	34	1531	120
0	90	536	48	285	178	40	1558	103
0	101	390	40	300	191	38	1546	110
0	240	206	97	382	311	34	1569	144
0	193	386	45	385	116	35	1558	136
0	189	175	43	384	107	35	1547	139
0	220	296	101	367	290	34	1563	141
0	197	309	81	378	282	35	1564	146
0	111	367	36	307	204	39	1562	97
0	200	104	63	352	144	33	1502	92
0	116	367	34	317	36	37	1560	102
0	NA	NA	NA	NA	NA	NA	NA	NA
0	152	576	77	329	223	36	1512	89
0	140	357	46	345	233	37	1551	118
0	NA	NA	NA	NA	NA	NA	NA	NA
0	188	460	48	367	277	36	1551	79
0	97	408	37	296	187	39	1562	118
0	210	228	63	388	297	35	1566	127
0	81	573	40	275	171	39	1542	116
0	114	243	44	324	215	38	1562	127
0	228	53	62	425	290	33	1570	147
0	118	365	44	306	208	39	1534	75
0	205	275	67	393	295	34	1562	147
0	244	182	101	372	311	33	1565	136
0	201	306	71	375	287	35	1559	145
0	91	325	34	292	191	40	1556	106
0	150	547	43	347	240	40	1503	75
0	78	414	34	277	168	39	1564	114
0	124	335	37	324	218	41	1474	69
0	120	434	47	313	208	36	1548	86
0	250	173	96	379	318	NA	1570	144
0	152	523	78	324	225	37	1560	126
0	NA	NA	NA	NA	NA	NA	NA	NA
0	112	356	44	318	204	38	1552	118
0	220	134	44	413	136	35	1520	119
0	NA	NA	NA	NA	NA	NA	NA	NA
0	164	472	72	332	241	37	1559	108
0	225	66	68	403	143	33	1570	147
0	105	373	41	309	196	38	1563	127
0	209	198	81	378	288	34	1566	151
0	195	331	71	374	280	35	1557	141
0	202	114	68	346	160	34	1565	127
0	90	575	48	281	177	38	1544	97
0	208	107	68	356	157	34	1566	134
0	209	139	44	399	310	34	1544	129
0	189	151	39	387	102	34	1541	120
0	149	392	43	352	241	35	1553	106
0	200	168	93	338	262	36	1499	78
0	209	114	66	353	254	33	1569	138
0	187	156	60	334	135	35	1487	90
0	129	161	37	343	235	38	1554	130
0	NA	NA	NA	NA	NA	NA	NA	NA
0	NA	NA	NA	NA	NA	NA	NA	NA
0	205	320	57	388	295	35	1563	154
0	174	487	45	367	81	37	1525	96
0	204	222	86	377	286	35	1556	145
0	209	173	45	410	309	35	1560	126
0	204	446	98	379	277	35	1540	128
0	214	83	73	367	166	33	1569	129
0	152	471	36	353	244	36	1517	105
0	NA	NA	NA	NA	NA	NA	NA	NA
0	NA	NA	NA	NA	NA	NA	NA	NA
0	NA	NA	NA	NA	NA	NA	NA	NA
0	211	130	73	357	256	34	1570	140
0	214	109	66	360	270	33	1565	135
0	NA	NA	NA	NA	NA	NA	NA	NA
0	204	187	77	369	282	34	1568	138
0	102	488	49	299	190	38	1542	109
0	174	132	60	333	122	35	1559	114
0	177	168	64	339	130	34	1540	109
0	216	86	71	372	264	33	1560	130
0	68	458	33	263	157	40	1561	85
0	NA	NA	NA	NA	NA	NA	NA	NA
0	163	176	56	320	213	38	1577	104
0	109	370	48	316	200	39	1537	112
0	225	98	49	422	324	33	1554	141
0	NA	NA	NA	NA	NA	NA	NA	NA
0	205	91	68	346	162	33	1567	132
0	NA	NA	NA	NA	NA	NA	NA	NA
0	189	158	61	335	136	36	1552	98
0	175	131	62	333	122	37	1539	78
0	250	174	97	379	318	34	1565	141
0	122	348	34	323	217	37	1554	101
0	205	186	46	407	305	35	1551	119
0	163	296	87	293	218	43	1549	65
0	209	240	59	401	303	35	1554	149
0	181	317	51	378	276	35	1552	135
0	213	212	46	407	308	34	1569	165
0	214	213	61	383	302	34	1565	116
0	166	175	40	362	83	36	1541	95
0	109	378	48	315	199	36	1548	109
0	185	463	46	378	96	37	1547	111
0	196	404	45	388	99	35	1543	128
0	225	115	79	374	295	33	1580	111
0	179	118	69	339	128	35	1559	120
0	89	397	36	289	182	38	1564	116
0	212	176	53	406	308	34	1568	159
0	NA	NA	NA	NA	NA	NA	NA	NA
0	129	452	48	326	219	37	1535	125
0	111	244	42	323	212	37	1546	129
0	NA	NA	NA	NA	NA	NA	NA	NA
0	131	313	35	332	50	35	1512	89
0	212	172	52	405	308	34	1555	159
0	NA	NA	NA	NA	NA	NA	NA	NA
0	214	99	69	366	268	33	1570	156
0	179	137	33	383	91	36	1546	130
0	112	485	49	309	201	38	1546	100
0	200	132	61	348	147	35	1550	118
0	NA	NA	NA	NA	NA	NA	NA	NA
0	171	185	38	373	86	33	1543	110
0	117	544	50	305	203	37	1549	96
0	121	214	47	335	224	38	1562	138
0	200	354	46	392	124	36	1539	137
0	189	357	71	370	275	35	1528	131
0	183	162	59	334	126	38	1558	77
0	207	258	70	391	296	34	1551	145
0	119	338	46	323	210	37	1552	119
0	210	54	85	373	264	33	1564	146
0	124	222	51	336	226	37	1550	127
0	188	358	74	368	273	34	1551	138
0	98	454	47	296	192	38	1567	115
0	223	76	61	392	281	33	1567	142
0	218	84	58	373	275	34	1566	148
0	193	347	88	370	275	35	1553	142
0	161	319	80	350	245	37	1562	140
0	156	200	41	354	253	37	1532	107
0	209	113	71	359	267	34	1560	128
0	75	619	40	265	163	39	1560	99
0	NA	NA	NA	NA	NA	NA	NA	NA
0	NA	NA	NA	NA	NA	NA	NA	NA
0	205	144	84	340	266	34	1552	97
0	NA	NA	NA	NA	NA	NA	NA	NA
0	111	196	33	319	214	38	1565	133
0	109	537	49	297	196	37	1558	90
0	154	540	65	313	231	35	1577	83
0	218	64	67	379	274	34	1567	147
0	230	416	110	377	298	34	1564	133
0	112	322	53	318	209	37	1566	127
0	NA	NA	NA	NA	NA	NA	NA	NA
0	198	403	47	383	290	35	1545	95
0	NA	NA	NA	NA	NA	NA	NA	NA
0	208	170	76	374	285	33	1547	140
0	227	83	56	419	326	34	1521	127
0	225	370	106	397	295	35	1537	118
0	NA	NA	NA	NA	NA	NA	NA	NA
0	183	102	77	342	234	34	1527	138
0	157	327	73	346	242	37	1562	138
0	169	386	50	361	262	35	1549	113
0	229	128	94	363	295	35	1553	92
0	184	398	86	356	264	35	1561	130
0	NA	NA	NA	NA	NA	NA	NA	NA
0	172	340	96	346	249	36	1561	128
0	130	198	44	345	234	36	1551	135
0	217	159	44	413	134	34	1556	107
0	116	217	40	329	220	38	1558	128
0	203	386	112	360	273	35	1564	136
0	112	575	45	304	201	40	1545	108
0	213	152	44	408	129	34	1560	147
0	111	371	35	309	32	38	1572	99
0	225	87	51	421	324	33	1559	142
0	101	448	49	300	190	38	1561	126
0	206	257	70	387	293	35	1559	141
0	NA	NA	NA	NA	NA	NA	NA	NA
0	178	436	96	333	247	36	1575	117
0	233	134	91	367	297	33	1554	110
0	194	148	62	346	142	35	1555	123
0	220	96	72	369	284	35	1538	103
0	NA	NA	NA	NA	NA	NA	NA	NA
0	164	186	34	386	268	33	1399	79
0	171	453	78	343	249	36	1564	128
0	NA	NA	NA	NA	NA	NA	NA	NA
0	NA	NA	NA	NA	NA	NA	NA	NA
0	210	202	51	408	306	34	1566	156
0	212	175	53	406	309	34	1566	160
0	142	210	44	358	245	37	1558	131
0	225	61	59	409	284	33	1570	147
0	127	181	35	342	230	38	1559	121
0	207	413	40	396	301	35	1563	144
0	212	236	46	401	306	34	1569	160
0	NA	NA	NA	NA	NA	NA	NA	NA
0	222	133	56	389	308	34	1555	137
0	175	449	52	355	262	35	1546	80
0	NA	NA	NA	NA	NA	NA	NA	NA
0	197	407	100	370	273	35	1535	128
0	207	308	58	393	297	35	1560	161
0	178	476	44	378	89	32	1500	100
0	205	131	42	399	119	37	1517	107
0	219	113	58	390	279	34	1553	120
0	217	131	48	408	316	35	1553	132
0	189	103	33	398	102	35	1564	147
0	NA	NA	NA	NA	NA	NA	NA	NA
0	153	408	81	326	228	37	1538	100
0	199	96	67	338	157	35	1541	108
0	184	170	57	333	130	35	1552	108
0	192	154	87	332	251	34	1552	92
0	228	134	55	412	323	34	1568	153
0	217	178	55	399	309	35	1565	128
0	214	140	73	369	287	34	1564	132
0	NA	NA	NA	NA	NA	NA	NA	NA
0	NA	NA	NA	NA	NA	NA	NA	NA
0	208	146	65	363	263	37	1566	126
0	NA	NA	NA	NA	NA	NA	NA	NA
0	166	426	53	349	254	35	1498	93
0	120	228	48	333	223	37	1569	137
0	211	143	45	402	127	35	1555	129
0	92	448	38	292	185	38	1538	117
0	162	552	78	333	236	38	1521	96
0	199	100	71	352	148	33	1494	93
0	96	414	35	295	188	40	1534	89
0	174	145	59	327	122	35	1557	113
0	109	350	46	317	200	39	1547	122
0	215	175	52	404	309	35	1557	138
0	NA	NA	NA	NA	NA	NA	NA	NA
0	150	539	79	323	222	38	1562	122
0	223	75	60	396	283	33	1568	141
0	203	137	63	350	146	33	1545	108
0	209	177	83	377	289	34	1565	147
0	192	111	57	347	137	36	1567	90
0	175	170	34	380	88	35	1560	106
0	246	413	113	379	307	34	1557	132
0	180	376	50	371	273	34	1534	113
0	NA	NA	NA	NA	NA	NA	NA	NA
0	206	225	87	381	289	35	1567	142
0	97	330	36	300	192	39	1563	111
0	198	292	80	375	281	36	1562	134
0	93	429	39	289	182	39	1565	99
0	NA	NA	NA	NA	NA	NA	NA	NA
0	NA	NA	NA	NA	NA	NA	NA	NA
0	NA	NA	NA	NA	NA	NA	NA	NA
0	NA	NA	NA	NA	NA	NA	NA	NA
0	214	100	61	366	269	34	1563	137
0	NA	NA	NA	NA	NA	NA	NA	NA
0	NA	NA	NA	NA	NA	NA	NA	NA
0	NA	NA	NA	NA	NA	NA	NA	NA
0	135	184	40	351	239	37	1535	116
0	119	279	56	328	217	37	1567	130
0	104	265	39	315	206	39	1545	122
0	NA	NA	NA	NA	NA	NA	NA	NA
0	203	518	104	369	271	37	1554	113
0	222	188	64	394	312	34	1548	124
0	NA	NA	NA	NA	NA	NA	NA	NA
0	165	166	36	366	80	34	1566	116
0	108	369	42	311	199	38	1561	128
0	207	273	100	377	288	34	1567	153
0	149	217	40	342	68	35	1507	90
0	223	139	46	423	139	33	1541	128
0	171	573	93	335	239	39	1548	96
0	182	390	74	359	265	36	1543	138
0	105	260	38	317	208	37	1521	120
0	225	109	101	369	292	34	1563	101
0	130	360	50	334	221	36	1555	133
0	NA	NA	NA	NA	NA	NA	NA	NA
0	165	486	78	332	241	36	1560	116
0	212	80	68	359	266	33	1569	152
0	184	399	87	356	264	36	1561	130
0	NA	NA	NA	NA	NA	NA	NA	NA
0	NA	NA	NA	NA	NA	NA	NA	NA
0	NA	NA	NA	NA	NA	NA	NA	NA
0	191	121	75	349	142	34	1542	115
0	199	205	45	399	298	35	1559	121
0	213	136	64	370	268	33	1563	140
0	149	221	41	340	67	36	1518	91
0	123	477	50	314	212	38	1511	95
0	165	357	98	349	240	37	1558	130
0	159	360	83	338	238	37	1543	123
0	198	514	95	367	265	37	1542	111
0	NA	NA	NA	NA	NA	NA	NA	NA
0	130	229	51	343	232	37	1561	136
0	232	187	92	378	303	34	1569	142
0	NA	NA	NA	NA	NA	NA	NA	NA
0	196	302	81	372	278	35	1557	125
0	181	377	71	355	262	35	1545	130
0	183	136	33	388	95	35	1536	125
0	212	462	104	365	279	35	1542	128
0	179	394	82	358	259	35	1535	130
0	211	250	47	400	306	34	1569	161
0	159	380	86	333	235	37	1560	114
0	208	67	70	364	153	33	1544	125
0	112	341	39	319	205	38	1564	134
0	232	110	56	409	323	34	1563	147
0	222	126	46	415	138	35	1560	139
0	NA	NA	NA	NA	NA	NA	NA	NA
0	179	125	64	340	229	35	1476	79
0	219	160	50	415	316	33	1550	156
0	NA	NA	NA	NA	NA	NA	NA	NA
0	210	275	46	402	131	35	1567	156
0	NA	NA	NA	NA	NA	NA	NA	NA
0	122	224	49	336	226	37	1566	137
0	182	170	65	326	133	32	1531	80
0	NA	NA	NA	NA	NA	NA	NA	NA
0	227	129	96	363	293	34	1540	88
0	199	135	62	346	146	34	1558	112
0	200	252	75	373	282	35	1567	136
0	230	507	112	385	292	35	1551	123
0	NA	NA	NA	NA	NA	NA	NA	NA
0	210	128	78	356	264	34	1569	138
0	NA	NA	NA	NA	NA	NA	NA	NA
0	227	110	55	401	316	34	1569	141
0	NA	NA	NA	NA	NA	NA	NA	NA
0	189	417	46	381	103	35	1560	135
0	110	347	39	316	202	38	1569	134
0	157	386	85	331	232	37	1558	112
0	135	567	46	325	224	34	1472	94
0	205	605	100	355	259	37	1571	93
0	NA	NA	NA	NA	NA	NA	NA	NA
0	114	359	36	312	207	38	1552	90
0	NA	NA	NA	NA	NA	NA	NA	NA
0	NA	NA	NA	NA	NA	NA	NA	NA
0	204	155	44	397	120	34	1561	123
0	NA	NA	NA	NA	NA	NA	NA	NA
0	153	242	39	361	251	37	1470	83
0	183	148	62	335	132	35	1550	111
0	NA	NA	NA	NA	NA	NA	NA	NA
0	202	288	71	386	290	35	1566	145
0	NA	NA	NA	NA	NA	NA	NA	NA
0	NA	NA	NA	NA	NA	NA	NA	NA
0	132	290	39	330	227	38	1541	104
0	NA	NA	NA	NA	NA	NA	NA	NA
0	150	426	47	345	241	36	1562	99
0	190	309	81	360	270	36	1526	112
0	117	239	48	327	218	38	1562	131
0	237	210	98	381	308	34	1563	139
0	117	469	48	314	206	37	1534	101
0	200	407	48	383	290	35	1564	142
0	146	356	46	339	237	39	1554	96
0	NA	NA	NA	NA	NA	NA	NA	NA
0	99	289	35	304	200	39	1557	116
0	212	235	55	410	307	34	1566	160
0	128	420	49	325	218	38	1540	111
0	167	381	81	343	248	37	1553	129
0	176	195	59	321	125	37	1531	85
